# Supplementary material for: CXCR3 predicts the prognosis of endometrial adenocarcinoma
Source: BMC Med Genomics. 2023 Feb 7;16:20. doi: 10.1186/s12920-023-01451-9 (PMC9903462; doi:10.1186/s12920-023-01451-9)
Supplement: Supplementary file 1 — Additional file 1: Table S1. Identification of overlapping genes and estimate scores. [file 12920_2023_1451_MOESM1_ESM.xlsx]

## Sheet: genes of module darkorange
CMKLR1
ICOS
FGD2
LAX1
AIF1
CYTIP
CYBB
LGALS2
SNX10
CSF1R
POU2AF1
NR1H3
DPEP2
GZMH
SAMD3
IL18RAP
TAGAP
LILRB2
CCL4
ITK
ADAMDEC1
LIPA
TF
MSR1
RGS18
NCF1
BTK
SELPLG
CYTH4
TM6SF1
SIRPB1
IKZF1
CD96
IL16
LYZ
S1PR4
P2RX7
STK10
ABI3
FOLR2
MS4A7
TRAC
MARCHF1
OSCAR
TREM2
MNDA
PIK3R6
PLA2G2D
MARCO
GVINP1
IL18BP
CD3E
EOMES
GM2A
SELL
CD300C
APOL3
GIMAP7
CLEC4E
CD8A
LRRC25
LSP1
JAML
ALOX15B
TAF5LP1
KCNJ10
IL10RA
SRGN
LILRB4
GIMAP6
CD2
CD84
MS4A6A
SLA2
ANKRD44
SP140
FCN1
IL2RG
NCF1C
NLRP3
SH2D1A
UBASH3A
TDRD6
GIMAP8
PSTPIP1
TASL
SLAMF8
TRAF3IP3
CCR2
APOM
ARHGAP31
CD86
GZMK
CD53
CD33
RAC2
C16orf54
CD247
HSD11B1
CXCR6
HPX
PLG
CLEC2D
FERMT3
SASH3
SLCO2B1
VSIG4
RAB37
CCL3
FASLG
CD244
ZNF831
FCGR1A
IGSF6
RASAL3
CD28
CLIC2
FCRL5
ITGAM
TMEM150B
CCL4L2
CSF2RB
IRF4
TBX21
APBB1IP
CD3G
TRBV20-1
TBC1D10C
EVI2B
LCK
MYO1G
CD4
IL2RA
CD6
CCR1
IGHV3-21
FMNL1
ARHGDIB
TNFRSF9
JAK3
NRROS
IFFO1
RHOH
APOE
VAMP5
EVI2A
FGR
LILRA6
SAMSN1
BCL2A1
NPL
IGKV1-6
CCL5
CD37
TFR2
RGL4
APOBEC3G
SIGLEC1
THEMIS
ARHGAP30
NLRC4
SPN
LY9
STX11
CLEC2B
SLAMF7
TNFAIP8L2
LAG3
TLR8
PLEKHO2
GAB3
PLCB2
PLEK
CYP27B1
CD3D
NCKAP1L
FPR3
SPI1
LAPTM5
VSIR
C3AR1
LINC01094
CXCR2P1
TRG-AS1
DOK3
FCRL3
NLRC3
TFEC
CD72
CXCR3
ARHGAP9
GPR34
CXCL9
CRTAM
LINC00861
WIPF1
LTA
SFMBT2
CD163
HCST
DOCK10
NCF1B
SLC7A7
SEPTIN1
PCED1B-AS1
APOC1
LILRB5
P2RY10
CD7
TNFRSF1B
ITGB2
GP1BA
ZC3H12D
SNX20
GNGT2
PIK3CD
CCL18
ITGAX
SLAMF6
LILRB1
MPEG1
SLC37A2
TMC8
PARP15
LILRB3
TYROBP
SIGLEC9
KLRD1
SIGLEC10
SIRPG
SIT1
LAIR1
TRAF1
CORO1A
FCGR2B
PELATON
LILRA2
GRAP2
SLC9A9
IL2RB
IL21R
CR1
LYL1
HVCN1
NCF2
MYO1F
TNFSF13B
CTSW
FYB1
ZNF683
FAM78A
TRBC2
CD300A
GPR65
LST1
RCSD1
CD209
TIGIT
FCER1G
MRC1
IGLV3-27
SLAMF1
CLEC10A
ACAP1
GPR171
DOK2
SLA
SIGLEC7
WAS
PLA2G7
FCGR2A
HLA-DQA1
MS4A4A
CD14
RNASE6
LY86
GPSM3
LAT2
P2RY13
CD300LF
HK3
LCP2
ITGAL
PTPRN2-AS1
CHIT1
STAT4
PYHIN1
PILRA
LY96
CD27
ITIH3
C1QC
PRF1
HAVCR2
FCGR3A
CCRL2
GZMA
ARHGAP25
C1orf162
ADAP2
PTPRC
TLR7
C1QA
TESPA1
GIMAP1
IL12RB1
CSF2RA
CD48
CCR5
GIMAP4
CALHM6
ADGRE2
C1QB
NCF4
DOCK2
PRKCB
PDCD1
TRBV28
BATF
SIRPB2
SCIMP
TMEM156
NKG7
GMFG
CTSS

## Sheet: immune genes from IRIS database
AZGP1
B2M
CALR
CANX
CD1A
CD1B
CD1C
CD1D
CD1E
CD4
CD8A
CD8B
CD74
CREB1
CTSB
CTSE
CTSL1
CTSS
FCER1G
FCGRT
PDIA3
HFE
HLA-A
HLA-B
HLA-C
HLA-DMA
HLA-DMB
HLA-DOA
HLA-DOB
HLA-DPA1
HLA-DPB1
HLA-DQA1
HLA-DQA2
HLA-DQB1
HLA-DRA
HLA-DRB1
HLA-DRB3
HLA-DRB4
HLA-DRB5
HLA-E
HLA-F
HLA-G
HLA-H
MR1
HSPA1A
HSPA1B
HSPA1L
HSPA2
HSPA4
HSPA5
HSPA6
HSPA8
HSP90AA1
HSP90AB1
ICAM1
IFNA1
IFNA2
IFNA4
IFNA5
IFNA6
IFNA7
IFNA8
IFNA10
IFNA13
IFNA14
IFNA16
IFNA17
IFNA21
IFNG
KIR2DL1
KIR2DL2
KIR2DL3
KIR2DL4
KIR2DS1
KIR2DS3
KIR2DS4
KIR2DS5
KIR3DL1
KIR3DL2
KLRC1
KLRC2
KLRC3
KLRD1
LTA
CIITA
MICA
MICB
NFYA
NFYB
NFYC
LGMN
PSMB8
PSMC1
PSMC2
PSMC3
PSMC4
PSMC5
PSMC6
PSMD1
PSMD2
PSMD3
PSMD4
PSMD5
PSMD7
PSMD8
PSMD10
PSMD11
PSMD13
PSME1
PSME2
RELB
RFX5
RFXAP
SLC10A2
TAP1
TAP2
TAPBP
THBS1
SHFM1
KLRC4
AP3B1
RFXANK
PSMD6
PSME3
PSMD14
CLEC4M
IFI30
PROCR
ADRM1
KIAA0368
TRPC4AP
CD209
UBXN1
ERAP1
TAPBPL
KIR2DL5A
ERAP2
ULBP3
ULBP2
ULBP1
KIR3DL3
RAET1E
RAET1L
UBR1
RAET1G
PDIA2
HAMP
PI3
CAMP
DEFB4
PPBP
REG3G
CXCL14
CXCL16
SLPI
IL8
CXCL10
CXCL9
CXCL5
CXCL11
CXCL6
CXCL1
CXCL12
CXCL13
CXCL2
PF4
XCL1
CXCL3
DEFB103A
CCL13
CCL1
DEFB1
CCL8
ELANE
DEFB103B
DEFA3
DEFA1
TMSB10
DEFA6
DEFA5
DEFA4
LCN2
LCN1
COLEC10
BPI
S100A9
S100A8
DCD
LCN6
S100A12
HTN3
LCN8
LOC728358
CCR10
CELA1
DEFB106A
PENK
BPIL2
MMP12
BPIL3
LEAP2
SFTPD
LCN9
BPIL1
PTGDS
TMSB4X
PGLYRP1
ZC3HAV1
TMSB15A
S100B
S100A13
S100A6
DEFB119
DEFB107A
DEFB105A
SERPIND1
DEFB129
DEFB127
S100P
S100A7
DEFB104A
DEFB126
DEFB106B
DEFB104B
DEFB107B
PGLYRP3
PGLYRP2
S100A10
S100A2
DEFB125
DEFB123
DEFB105B
DEFB132
C20orf185
LCN12
PGLYRP4
S100A11
S100A5
S100A3
S100A1
DEFB128
DEFB108B
HTN1
LMBR1L
S100A7A
DEFB118
COLEC12
TMSB4Y
DEFB131
DEFB134
DEFB130
DEFB124
DEFB121
DEFB116
DEFB115
DEFB114
DEFB113
DEFB112
DEFB110
TMSB15B
DEFB133
S100Z
MAVS
TMSL3
S100A14
LCN10
S100A16
DEFB137
DEFB136
DEFB117
DEFB111
ZC3HAV1L
S100A7L2
LOC731414
LOC730963
COLEC2
DEFB4P
C20orf186
IFNAR1
AZU1
LOC729523
LOC100130154
LOC100134379
LOC100134289
LOC100129216
DEFA1A3
LOC100131433
LCN1L1
S100G
LOC648637
LOC100130969
LOC100133267
LOC100133128
LOC100128174
TCHHL1
TINAGL1
IFNGR1
SLC22A17
WFIKKN1
WFDC2
IL6
UMODL1
TGFB1
PF4V1
MMP9
KAL1
TLR4
SPAG11B
A2M
NFKB1
APOBEC3G
FABP6
NOD2
MBL2
SFTPA1B
RBP1
TLR2
SLC40A1
PLAU
IL1B
PAEP
HFE2
MUC5AC
OBP2A
PLTP
MX1
DDX58
IL29
IRF3
SFTPA2
SFTPA2B
LPA
LBP
RBP4
SFTPA1
NOX4
LTF
IFNB1
RBP5
FABP7
FABP5
FABP3
FABP2
FABP4
R3HDML
C20orf71
C20orf114
OASL
CRABP2
CRABP1
RBP7
DUOX1
OBP2B
RBP2
LCN15
CETP
FABP12
FABP9
PLUNC
LCNL1
C8G
SPAG11A
PI15
NOX1
PMP2
APOD
ORM2
ORM1
TNF
CTSG
PRTN3
MAPK1
PML
AEN
CYBB
C20orf70
ISG20
BCL3
ISG20L2
NOX5
NOX3
DUOX2
TLR3
TFRC
IFIH1
LRP1
TRIM5
IDO1
GDF15
NEDD4
ADIPOQ
STAT3
STAT1
IL28A
SOCS3
SEMG1
TNFSF10
CCL20
SOCS1
RNASEL
IRF1
IL15
APOBEC3F
RARRES3
CHIT1
CD40
TLR7
PPIA
ZYX
NLRX1
PGC
VEGFA
IKBKE
ISG15
DHX58
TNFAIP3
TFR2
FCN2
MUC4
F2R
ELN
IL27
MAPT
LYZ
CCL5
LEP
CYLD
KLKB1
CST4
CSRP1
MAPK14
JUN
ITGAV
IRF5
CCR6
IL12B
TLR8
GNLY
CD81
EIF2AK2
APOM
CACYBP
NOD1
MAPK8
MAPK3
BST2
BPHL
PLA2G2A
GRN
NEWENTRY
PDGFRA
GNAI1
WNT5A
FURIN
ADAR
TYK2
NOS2
TRAF3
TPT1
TPM2
NEO1
AHNAK
TLR1
TK2
PRDX2
MX2
FGF2
FGA
TCF7L2
F2RL1
DAK
MSR1
NFKBIZ
LMBR1
SPINLW1
SRC
MPO
ELAVL1
ROBO3
SP1
SOD1
PDF
DLL4
ECD
SLC11A1
DMBT1
TMEM173
SKIV2L
SEMG2
DES
DCK
DAXX
TNFRSF10A
TNFRSF10B
EED
CCL4
LIMS1
LALBA
APOBEC3H
TMPRSS6
SPINK5
MARCO
BECN1
TNFSF11
KNG1
CSK
KLRK1
KCNH2
JUND
JAK1
CLDN4
CCL28
RNASE3
RN7SL1
IRF7
IREB2
ILK
IL18
IL17A
LTB4R
APOBEC3A
MASP2
TRIM27
RELA
IL7R
IL1A
PTX3
IFNAR2
IFN1@
SYTL1
APOBEC3C
DDX17
PTGS2
HTR1A
2022-09-07
CD40LG
CD14
MASP1
PROC
MAP2K2
MAP2K1
HRG
NDRG1
IRF9
TRIM22
LANCL1
PPP4C
HMOX1
HMGB1
RNASE7
ABCC4
HGF
HDAC1
IL28RA
PLSCR1
BACH2
TANK
PIK3CG
ARRB1
RSAD2
STAB2
TBK1
PDYN
PDGFRB
PDCD1
PCSK2
PCSK1
ARG2
AQP9
FASLG
APOH
BIRC5
ANXA6
IL22
VTN
VIM
VCAM1
PRDX1
GFAP
GBP2
ALB
SLC29A3
OAS1
AGER
UNC93B1
TNFSF4
NOS1
ACTG1
ACTA1
ACO1
SERPINA3
IL8RA
CCL15
CCL14
CCL16
CCL19
CCL18
CCL17
CCL26
CCL22
CCR3
CCL4L2
CCBP2
CCR7
CCL27
CCR8
CCRL1
CCL2
CCL21
CCL7
CCL3
CCL11
CCR5
CCL23
CCL25
CCL3L3
CCL4L1
CCL3L1
CCR1
CCL24
XCL2
CXCR4
CXCR6
CCR4
FAM19A5
FAM19A3
FAM19A4
FAM19A1
FAM19A2
CCL14-CCL15
PTK2B
IL4
CDH1
LTBP1
IL13
IL10
IL2
PPARG
FGR
MIF
CRP
JAK2
PTK2
PTGDR
CD86
HCK
VDR
OLR1
ADRBK1
TXK
RNASE2
CD79A
CD79B
LYN
SYK
BTK
BLNK
VAV3
VAV1
VAV2
RAC1
RAC2
RAC3
PPP3CA
PPP3CB
PPP3CC
CHP
PPP3R1
PPP3R2
CHP2
NFAT5
NFATC1
NFATC2
NFATC3
NFATC4
HRAS
KRAS
NRAS
FOS
CARD11
BCL10
MALT1
CHUK
IKBKB
IKBKG
NFKBIA
NFKBIB
NFKBIE
CD19
CR2
PIK3R5
PIK3R1
PIK3R2
PIK3R3
PIK3CA
PIK3CB
PIK3CD
AKT3
AKT1
AKT2
GSK3B
INPP5D
CD22
CD72
PTPN6
LILRB3
FCGR2B
RASGRP3
PLCG2
PRKCB
IFITM1
IGH@
IGHA1
IGHA2
IGHD
IGHD@
IGHD1-1
IGHD1-14
IGHD1-20
IGHD1-26
IGHD1-7
IGHD2-15
IGHD2-2
IGHD2-21
IGHD2-8
IGHD3-10
IGHD3-16
IGHD3-22
IGHD3-3
IGHD3-9
IGHD4-11
IGHD4-17
IGHD4-23
IGHD4-4
IGHD5-12
IGHD5-18
IGHD5-24
IGHD5-5
IGHD6-13
IGHD6-19
IGHD6-25
IGHD6-6
IGHD7-27
IGHE
IGHG1
IGHG2
IGHG3
IGHG4
IGHJ@
IGHJ1
IGHJ2
IGHJ3
IGHJ4
IGHJ5
IGHJ6
IGHM
IGHV@
IGHV1-18
IGHV1-2
IGHV1-24
IGHV1-3
IGHV1-45
IGHV1-46
IGHV1-58
IGHV1-69
IGHV1-8
IGHV1-C
IGHV1-F
IGHV2-26
IGHV2-5
IGHV2-70
IGHV3-11
IGHV3-13
IGHV3-15
IGHV3-16
IGHV3-20
IGHV3-21
IGHV3-23
IGHV3-30
IGHV3-30-3
IGHV3-30-5
IGHV3-33
IGHV3-35
IGHV3-38
IGHV3-43
IGHV3-48
IGHV3-49
IGHV3-53
IGHV3-64
IGHV3-66
IGHV3-7
IGHV3-72
IGHV3-73
IGHV3-74
IGHV3-9
IGHV3-D
IGHV3-H
IGHV4-28
IGHV4-30-1
IGHV4-30-2
IGHV4-30-4
IGHV4-31
IGHV4-34
IGHV4-39
IGHV4-4
IGHV4-59
IGHV4-61
IGHV4-B
IGHV5-51
IGHV5-A
IGHV6-1
IGHV7-4-1
IGHV7-81
IGK@
IGKC
IGKDEL
IGKJ@
IGKJ1
IGKJ2
IGKJ3
IGKJ4
IGKJ5
IGKV@
IGKV1-12
IGKV1-13
IGKV1-16
IGKV1-17
IGKV1-27
IGKV1-33
IGKV1-37
IGKV1-39
IGKV1-5
IGKV1-6
IGKV1-8
IGKV1-9
IGKV1D-12
IGKV1D-13
IGKV1D-16
IGKV1D-17
IGKV1D-33
IGKV1D-37
IGKV1D-39
IGKV1D-42
IGKV1D-43
IGKV1D-8
IGKV2-24
IGKV2-28
IGKV2-30
IGKV2-40
IGKV2D-24
IGKV2D-28
IGKV2D-29
IGKV2D-30
IGKV2D-40
IGKV3-11
IGKV3-15
IGKV3-20
IGKV3-7
IGKV3D-11
IGKV3D-15
IGKV3D-20
IGKV3D-7
IGKV4-1
IGKV5-2
IGKV6-21
IGKV6D-21
IGKV6D-41
IGL@
IGLC@
IGLC1
IGLC2
IGLC3
IGLC6
IGLC7
IGLJ@
IGLJ1
IGLJ2
IGLJ3
IGLJ4
IGLJ5
IGLJ6
IGLJ7
IGLV@
IGLV1-36
IGLV1-40
IGLV1-44
IGLV1-47
IGLV1-50
IGLV1-51
IGLV10-54
IGLV11-55
IGLV2-11
IGLV2-14
IGLV2-18
IGLV2-23
IGLV2-33
IGLV2-8
IGLV3-1
IGLV3-10
IGLV3-12
IGLV3-16
IGLV3-19
IGLV3-21
IGLV3-22
IGLV3-25
IGLV3-27
IGLV3-32
IGLV3-9
IGLV4-3
IGLV4-60
IGLV4-69
IGLV5-37
IGLV5-39
IGLV5-45
IGLV5-48
IGLV5-52
IGLV6-57
IGLV7-43
IGLV7-46
IGLV8-61
IGLV9-49
C3
C5
CCL3L2
CKLF
CMA1
CX3CL1
CXCL17
CYR61
EDN1
EDN2
EDN3
FGF10
LECT2
PPBPL1
PROK2
SAA1
SAA2
SBDS
SEMA3A
SEMA3B
SEMA3C
SEMA3D
SEMA3E
SEMA3F
SEMA3G
SEMA4A
SEMA4B
SEMA4C
SEMA4D
SEMA4F
SEMA4G
SEMA5A
SEMA5B
SEMA6A
SEMA6B
SEMA6C
SEMA6D
SEMA7A
SLIT1
SLIT2
TNC
TYMP
C5AR1
CCR9
CCRL2
CMKLR1
CX3CR1
CXCR3
CXCR5
CXCR7
CYSLTR1
CYSLTR2
DARC
EDNRA
EDNRB
FPR1
FPR2
GPR17
GPR32
GPR33
GPR44
GPR77
IL8RB
LTB4R2
PLAUR
PLXNA1
PLXNA2
PLXNA3
PLXNA4
PLXNB1
PLXNB2
PLXNB3
PLXNC1
PLXND1
PTAFR
ROBO1
ROBO2
RXFP3
XCR1
ADM
ADM2
AGRP
AGT
AMBN
AMELX
AMH
ANGPTL5
ANGPTL7
APLN
AREG
ARMET
ARMETL1
ARTN
AVP
BDNF
BMP1
BMP10
BMP15
BMP2
BMP3
BMP4
BMP5
BMP6
BMP7
BMP8A
BMP8B
BTC
C19orf10
CALCA
CALCB
CAT
CCK
CD320
CD70
CECR1
CER1
CGA
CGB
CGB1
CGB2
CGB5
CGB7
CGB8
CHGA
CHGB
CLCF1
CLEC11A
CMTM1
CMTM2
CMTM3
CMTM4
CMTM5
CMTM6
CMTM7
CMTM8
CNTF
CORT
CRH
CSF1
CSF2
CSF3
CSH1
CSH2
CSHL1
CSPG5
CTF1
CTGF
DKK1
EBI3
EGF
EPGN
EPO
EREG
ESM1
FAM3B
FAM3C
FAM3D
FGF1
FGF11
FGF12
FGF13
FGF14
FGF16
FGF17
FGF18
FGF19
FGF20
FGF21
FGF22
FGF23
FGF3
FGF4
FGF5
FGF6
FGF7
FGF8
FGF9
FIGF
FIGNL2
FLT3LG
FSHB
GAL
GALP
GAST
GCG
GDF1
GDF10
GDF11
GDF2
GDF3
GDF5
GDF6
GDF7
GDF9
GDNF
GH1
GH2
GHRH
GHRL
GIP
GKN1
GMFB
GMFG
GNRH1
GNRH2
GPHA2
GPHB5
GPI
GREM1
GREM2
GRP
GUCA2A
HBEGF
HDGF
HDGFRP3
IAPP
IFNE
IFNK
IFNW1
IGF1
IGF2
IL11
IL12A
IL16
IL17B
IL17C
IL17D
IL17F
IL19
IL1F10
IL1F5
IL1F6
IL1F7
IL1F8
IL1F9
IL1RN
IL20
IL21
IL23A
IL24
IL25
IL26
IL28B
IL3
IL31
IL32
IL33
IL34
IL5
IL6ST
IL7
IL9
INHA
INHBA
INHBB
INHBC
INHBE
INS
INS-IGF2
INSL3
INSL4
INSL5
INSL6
JAG1
JAG2
KGFLP1
KGFLP2
KITLG
KL
LACRT
LEFTY1
LEFTY2
LHB
LIF
LRSAM1
LTB
LTBP2
LTBP3
LTBP4
MDK
MIA
MLN
MSTN
NAMPT
NDP
NENF
NGF
NMB
NODAL
NOV
NPFF
NPPA
NPPB
NPPC
NPY
NRG1
NRG2
NRG3
NRG4
NRTN
NTF3
NTF4
NTS
NUDT6
OGN
OSGIN1
OSM
OSTN
OXT
P11
PDGFA
PDGFB
PDGFC
PDGFD
PDGFRL
PGF
PMCH
PNOC
POMC
PPBPL2
PPY
PRL
PRLH
PROK1
PSPN
PTH
PTH2
PTHLH
PTN
PYY
QRFP
RABEP1
RABEP2
REG1A
RETN
RETNLB
RLN1
RLN2
RLN3
SCG2
SCGB3A1
SCT
SCYE1
SECTM1
SLURP1
SPP1
SST
STC1
STC2
TAC1
TDGF1
TDGF3
TG
TGFA
TGFB2
TGFB3
THPO
TNFRSF11B
TNFSF12
TNFSF13
TNFSF13B
TNFSF14
TNFSF15
TNFSF18
TNFSF8
TNFSF9
TOR2A
TRH
TSHB
TSLP
TXLNA
UCN
UCN2
UCN3
UTS2
UTS2D
VEGFB
VEGFC
VGF
VIP
ACVR1B
ACVR1C
ACVR2A
ACVR2B
ACVRL1
ADCYAP1R1
ADIPOR1
ADIPOR2
ADRB1
ADRB2
AGTR1
AGTR2
AMHR2
ANGPT1
ANGPT4
ANGPTL1
ANGPTL2
ANGPTL3
ANGPTL4
ANGPTL6
APLNR
AR
AVPR1A
AVPR1B
AVPR2
BMPR1A
BMPR1B
BMPR2
BRD8
C3AR1
CALCR
CALCRL
CNTFR
CRHR1
CRHR2
CRIM1
CRLF1
CRLF2
CRLF3
CSF1R
CSF2RA
CSF2RB
CSF3R
EGFR
ENG
EPOR
ESR1
ESR2
ESRRA
ESRRB
ESRRG
FGFR1
FGFR2
FGFR3
FGFR4
FGFRL1
FLT1
FLT3
FLT4
FSHR
GALR2
GALR3
GCGR
GHR
GHRHR
GHSR
GIPR
GLP1R
GLP2R
GNRHR
GPER
HNF4A
HNF4G
HTR3A
HTR3B
HTR3C
HTR3D
HTR3E
IFNGR2
IGF1R
IGF2R
IL10RA
IL10RB
IL11RA
IL11RB
IL12RB1
IL12RB2
IL13RA1
IL13RA2
IL15RA
IL15RB
IL17RA
IL17RB
IL17RC
IL17RD
IL17RE
IL18R1
IL18RAP
IL1R1
IL1R2
IL1RAP
IL1RL1
IL1RL2
IL20RA
IL20RB
IL21R
IL22RA1
IL22RA2
IL23R
IL27RA
IL2RA
IL2RB
IL2RG
IL31RA
IL3RA
IL4R
IL5RA
IL6R
IL9R
INSR
KDR
LEPR
LGR4
LGR5
LGR6
LHCGR
LIFR
LTBR
MC1R
MC2R
MC3R
MC4R
MCHR1
MCHR2
MET
MLNR
MPL
MTNR1A
MTNR1B
NGFR
NMBR
NPR1
NPR3
NR0B1
NR0B2
NR1D1
NR1D2
NR1H2
NR1H3
NR1H4
NR1I2
NR1I3
NR2C1
NR2C2
NR2E1
NR2E3
NR2F1
NR2F2
NR2F6
NR3C1
NR3C2
NR4A1
NR4A2
NR4A3
NR5A1
NR5A2
NR6A1
NRP1
NRP2
OGFR
OPRD1
OPRK1
OPRL1
OPRM1
OSMR
OXTR
PGR
PGRMC2
PPARA
PPARD
PRLHR
PRLR
PTGER1
PTGER2
PTGER3
PTGER4
PTGFR
PTH1R
PTH2R
RARA
RARB
RARG
RORA
RORB
RORC
RXFP1
RXFP2
RXRA
RXRB
RXRG
S1PR1
S1PR2
SCTR
SDC1
SDC2
SDC3
SDC4
SORT1
SSTR1
SSTR2
SSTR5
ST2
TACR1
TEK
TGFBR1
TGFBR2
TGFBR3
THRA
THRB
TIE1
TNFRSF10C
TNFRSF10D
TNFRSF11A
TNFRSF12A
TNFRSF13B
TNFRSF13C
TNFRSF14
TNFRSF17
TNFRSF18
TNFRSF19
TNFRSF1A
TNFRSF1B
TNFRSF21
TNFRSF25
TNFRSF4
TNFRSF6B
TNFRSF8
TNFRSF9
TRHR
TSHR
TUBB3
VIPR1
VIPR2
PTPN11
ICAM2
ITGAL
ITGB2
PAK1
NCR2
TYROBP
LCK
FCGR3A
FCGR3B
LOC652578
NCR1
NCR3
CD247
ZAP70
LCP2
LAT
PLCG1
SH3BP2
FYN
SHC2
SHC4
SHC3
SHC1
GRB2
SOS1
SOS2
ARAF
BRAF
RAF1
HCST
CD48
CD244
PRKCA
PRKCG
SH2D1B
SH2D1A
FAS
GZMB
PRF1
CASP3
BID
CD3D
CD3E
CD3G
PTPRC
ITK
TEC
NCK1
NCK2
GRAP2
PAK2
PAK3
PAK4
PAK6
PAK7
RHOA
CDC42
CD28
ICOS
MAP3K8
MAP3K14
CTLA4
CBLC
CBL
CBLB
CDK4
RASGRP1
PDK1
PRKCQ
TRAC
TRAJ1
TRAJ2
TRAJ3
TRAJ4
TRAJ5
TRAJ6
TRAJ7
TRAJ8
TRAJ9
TRAJ10
TRAJ11
TRAJ12
TRAJ13
TRAJ14
TRAJ15
TRAJ16
TRAJ17
TRAJ18
TRAJ19
TRAJ20
TRAJ21
TRAJ22
TRAJ23
TRAJ24
TRAJ25
TRAJ26
TRAJ27
TRAJ28
TRAJ29
TRAJ30
TRAJ31
TRAJ32
TRAJ33
TRAJ34
TRAJ35
TRAJ36
TRAJ37
TRAJ38
TRAJ39
TRAJ40
TRAJ41
TRAJ42
TRAJ43
TRAJ44
TRAJ45
TRAJ46
TRAJ47
TRAJ48
TRAJ49
TRAJ50
TRAJ52
TRAJ53
TRAJ54
TRAJ56
TRAJ57
TRAJ58
TRAJ59
TRAJ61
TRAV1-1
TRAV1-2
TRAV2
TRAV3
TRAV4
TRAV5
TRAV7
TRAV8-1
TRAV8-2
TRAV8-3
TRAV8-4
TRAV8-6
TRAV8-7
TRAV9-1
TRAV9-2
TRAV10
TRAV12-1
TRAV12-2
TRAV12-3
TRAV13-1
TRAV13-2
TRAV14DV4
TRAV16
TRAV17
TRAV18
TRAV19
TRAV20
TRAV21
TRAV22
TRAV23DV6
TRAV24
TRAV25
TRAV26-1
TRAV26-2
TRAV27
TRAV29DV5
TRAV30
TRAV34
TRAV35
TRAV36DV7
TRAV38-1
TRAV38-2DV8
TRAV39
TRAV40
TRAV41
TRBC1
TRBC2
TRBD1
TRBD2
TRBJ1-1
TRBJ1-2
TRBJ1-3
TRBJ1-4
TRBJ1-5
TRBJ1-6
TRBJ2-1
TRBJ2-2
TRBJ2-3
TRBJ2-4
TRBJ2-5
TRBJ2-6
TRBJ2-7
TRBV2
TRBV3-1
TRBV4-1
TRBV4-2
TRBV4-3
TRBV5-1
TRBV5-4
TRBV5-5
TRBV5-6
TRBV5-7
TRBV5-8
TRBV6-1
TRBV6-2
TRBV6-3
TRBV6-4
TRBV6-5
TRBV6-6
TRBV6-7
TRBV6-8
TRBV6-9
TRBV7-2
TRBV7-3
TRBV7-4
TRBV7-6
TRBV7-7
TRBV7-8
TRBV7-9
TRBV9
TRBV10-1
TRBV10-2
TRBV10-3
TRBV11-1
TRBV11-2
TRBV11-3
TRBV12-3
TRBV12-4
TRBV12-5
TRBV13
TRBV14
TRBV15
TRBV16
TRBV17
TRBV18
TRBV19
TRBV20-1
TRBV24-1
TRBV25-1
TRBV27
TRBV28
TRBV29-1
TRBV30
TRDC
TRDD1
TRDD2
TRDD3
TRDJ1
TRDJ2
TRDJ3
TRDJ4
TRDV1
TRDV2
TRDV3
TRGV9
TRGV8
TRGV5
TRGV4
TRGV3
TRGV2
TRGJP2
TRGJP1
TRGJP
TRGJ2
TRGJ1
TRGC2
TRGC1
TRAV6
PCDH11Y
TBL1Y
USP9Y
NLGN4Y
USP14
THOC1
ADCYAP1
EMILIN2
LAMA1
PTPRM
RALBP1
CXADR
XKR3
CECR2
BCL2L13
NCAM2
JAM2
CIDEA
APP
PSMG2
DGCR6
ADAMTS1
PRODH
ADAMTS5
DGCR2
LTN1
DGCR14
CLTCL1
ROCK1
CLDN5
2022-09-05
CLDN17
TBX1
CLDN8
MIB1
GATA6
COMT
ARVCF
DGCR8
TIAM1
NPC1
LAMA3
MRAP
DGCR6L
HRH4
SYNJ1
SS18
PSMA8
SNAP29
CRKL
AQP4
AIFM3
CDH2
DSC3
DSC2
DSC1
DSG1
DSG4
DSG3
DSG2
SDF2L1
PPIL2
CCNB1IP1
PPM1F
VPREB1
PRAME
PNP
SON
IGLL1
ITSN1
VPREB3
ZNF219
CHD8
DAD1
SLC14A1
RUNX1
ADORA2A
LRP10
ATP5A1
CBR1
PIWIL3
AJUBA
PSMB5
CLDN14
IGLL3P
LRP5L
CDH24
ACIN1
CEBPE
SMAD2
HPS4
BCL2L2
SMAD7
EFS
CHEK2
PSMG1
DHRS2
SMAD4
DCC
AP1B1
RNF31
RAB27B
THOC5
NF2
VSIG7
ONECUT2
IGSF5
DSCAM
NEDD4L
CIDEB
RIPK3
GZMH
CPLX4
C2CD2
CCBE1
PMAIP1
NDN
CDH20
PRKD1
ABCG1
G2E3
SCFD1
UBE3A
PHLPP1
BCL2
UBASH3A
RSPH1
ARHGAP5
EGLN3
SERPINB2
SNX6
PATZ1
PKNOX1
CDH7
CDH19
CRYAA
SIK1
PSMA6
CD226
SOCS6
CSTB
FAN1
NKX2-1
SLC5A4
CHRNA7
ICOSLG
C22orf28
BPIFC
AIRE
PNN
AVEN
TOM1
TSPEAR
EMC4
CLN8
MB
FKBP3
FANCM
ACTC1
LRR1
ADARB1
APOL2
MYH9
COL18A1
ARF6
ANGPT2
TXN2
MAP4K5
COL6A1
IFT27
ATL1
BMF
COL6A2
BUB1B
CPLX1
PRKAR1B
DEFA7P
DGKQ
DEFB109P1B
DEFB4B
C1QTNF6
SPON2
MICALL2
CTBP1
TMX1
FAM82A2
MAEA
CARD10
NID2
[truncated: 3,559 more rows]

## Sheet: GSE17025
SRRM4
TRH
IKZF5
MIR4738///H3F3B///H3F3A
ARMCX5-GPRASP2///GPRASP2
HK2
GLUL
PEG3
PDS5B
SDR39U1
MIR503///MIR424///MIR503HG
HAND2-AS1
HSPA4
KPNA5
SMIM11A
MAP4K4
SNHG4///MATR3
BCL2L11
COA5
KPNA2
SOX15
TACC3
PCDH10
OVCA2///DPH1
IDH2
TOP2A
MGC70870
GTSE1
GFPT1
TSC22D1
USP30
CFL1
RNFT2
N4BP2L2
APH1B
LEPROT///LEPR
HCFC2
PROSER1
DUSP1
KLHDC1
CWF19L2
ADHFE1
ALG10B///ALG10
ZNF25
GPALPP1
PCM1
FAM63B
ZNF436-AS1
UBXN4
ANLN
SPAG9
G3BP1
WBP4
HN1
ZNF302
MELK
VSIG2
NIPBL
UGGT1
DERL1
VCP
GSTM5
SCRN2
ARGLU1
AMT
SRSF7
CLK4
FAM110A
CDC20
METAP1D
PAK3
ST3GAL5
TPX2
MIGA1
NEK2
CELF5
ARID4A
F11R
SPSB3
CDCA2
CDC25A
GOPC
TSPAN4
E2F2
SEL1L3
ITCH
CRBN
CPSF2
NTN4
CENPF
TBX3
MASP1
GAS2L3
SRSF6
METTL3
DMRTC1B///DMRTC1
MORF4L2-AS1
MICAL2
FOSB
SF3B1
MCM4
LOC105377832
AGBL3
SEPSECS
GADD45B
WWTR1
RRM2
ASPM
MARCKS
EPT1
CBX7
MKI67
CYR61
OSR2
KIAA1107
KIF14
NR4A1
KAT2A
SLC52A2
LOC101928963
DUSP2
CHD9
KATNBL1
AFDN-AS1
TRPC1
DLGAP5
SRSF11
SEC62
LOXL4
SCAI
SLC6A2
R3HDM4
HSPA9
SFXN3
ZNF571
MIR3671///MIR101-1
NFYB
TBC1D15
SFN
CEP55
RIOK2
DNAJC5
UNC13C
DPY19L4
CPEB1
ADAMTS9-AS2
TIGAR
GAS6
MAP4
TCEAL7
NADK
FOS
YWHAZ
FLJ37453
NDC80
HNMT
C21orf2
ING5
RRN3P1///RRN3P2///RRN3
FAM169A
RANBP9
DCN
KIF20A
GPRASP1
PTTG1
TUB
FOXM1
TPST1
SLC7A6
N4BP2L1
LINC00899
PNP
SLC35F6///CENPA
MIR424///MIR503HG
FAM72A///FAM72D///FAM72B///FAM72C
JUN
CYBRD1
ZNF662
ACACA
ANKRA2
EIF3J-AS1
TUBE1
UBE2C
KIF15
PTTG3P
HSPH1
CCDC50
BPTF
SLC38A1
PIK3C3
ATG5
ZCCHC7
SMAD4
DGKE
STAT5B
SUGT1P3
THUMPD1
PNISR
VDAC1
MTERF4
C14orf28
LOC100270804
LINC00893
BAIAP2L1
KLHDC2
ACTR3
NCAPG
PEX3
IL13RA1
TNXB///TNXA
ID4
LOC100505851
LOC100996419
HACE1
SURF4
IFI30///PIK3R2
SKA3
RBBP6
ANKRD49
ADGRD1
ECM2
SDC1
FAM13C
ZNF45
CDO1
SYNCRIP
ZNF706
AGO2
TMEM261
SMAD5
SORT1
DBNDD1
GLT8D2
BUB1
ATF2
ABRACL
SHPRH
MGAT4B
PRICKLE1
DDX3X
CUL3
TM9SF3
GPSM2
SENP6
TMEM165
ZNF334
BIVM
IDE
WNK1
PPM1M
TSTA3
ENO1
LOC100506718///FLRT2
RNASEH1
ACAP2
TMEM189-UBE2V1///TMEM189///UBE2V2///UBE2V1
LY75-CD302///CD302///LY75
RORB
CTGF
C2orf68
EIF4G3
PHKB
OXR1
PHTF1
NMT2
ARF3
ANGPTL1
TM2D1
C11orf58
NTN5
ZC2HC1A
AGPS
MFSD8
SULF1
ANO4
ARMCX4
ID2B///ID2
RAD54L
HSPB11
SIK1
ZFPM2
OGN
PHLDA2
E2F7
H2AFY
PDE7A
DTL
ZNF658
LOC101060391
ZNF582-AS1
CEP68
GSK3B
PDIA3
DFFA
SCARNA13///SNHG10
PIAS2
ACVR2A
SFXN2
GTF2H2B///GTF2H2
STAT3
LOC101927391
CECR2
FLRT1
YTHDC1
NAALAD2
ZWILCH
ACTR2
MIR6741///PYCR2
FLT1
LOC100507547///PRRT1
EIF5B
AKT1
HEXIM2
CCBE1
CALM3///CALM2///CALM1
SMARCA4
P2RY1
POLI
ARHGAP20
POLR3H
TCTE3
VDR
LTBP4
E2F3
TRMT13
RTCA
ATP8B3
SSBP2
CHD2
MIR6883///PER1
TMEM147-AS1
RAB10
ICE2
FUT9
NAV1
HNRNPA3
ZMAT1
WHSC1
CD46
FAM175A
CCNJ
SLC24A3
RFNG
CCNB2
KLF3-AS1
FBXL18
EXOSC8
YTHDF2
EGLN1
ZNF550
ESM1
FUBP1
PAXIP1-AS1
TTC17
MND1
P4HB
PLSCR4
STMN3
PRKAR1A
LOC100272217
PTPRF
ZNF33B
SIDT2
SMAD9
EPPK1
ZNF837
KIAA1210
SHCBP1
ITM2A
ZMYM5
DTWD1
MKLN1
MICU3
GATS
SHC2
PSMC2
TPTEP1
WDR27
PEG3-AS1
L3MBTL1
NPHP3
LINC-PINT
FAM83D
LINC00667
GALT
SCD
ARPC2
CDC6
PATL1
PLA2G6
KIAA0101
CASP9
SYAP1
ISG15
MTHFD2
ALOX12-AS1
BIRC5
LEPROT
FAM76B
FBXL4
NEDD4L
KIF11
LOC101928269///LOC100506403///RUNX1
MYO15B
METTL14
PRR11
BRE-AS1
FGD6
LOC105369477
SSB
FNDC5
ZNF34
CLDN8
SPP1
LOC101928728
CIRBP
CDCA8
XPNPEP1
TIAL1
CREBRF
FAM226B///FAM226A
IL11RA
CXCL12
SARNP
TMEM132B
POC1A
APPBP2
DIO3OS
SPC24
CTSF
KDM6A
STAT1
TLCD2
RCC2
SGPP2
APEX2
TIMELESS
TRAF3IP2-AS1
PDGFD
FBXL16
CXorf57
PBK
CCNYL1
SNX4
NT5E
WARS
OAS1
KIAA0368
CDCA3
ACADSB
ILVBL
ARPC1B
RAB27A
CNRIP1
USP3
ZNF564
FBXL3
ROBO3
P2RY14
MIRLET7D
KRBOX1
LOC100506548///RPL37
RRN3P1
EPOR
PLAGL1
C8orf46
ALKBH8
C12orf29
PTBP3
STX16
SYNPO2
PLAUR
VAV3
EWSR1
SOCS5
NIT1
EPC1
PCNP
ENTPD7
PDS5A
SMC4
SBK1
TPTE2P6
CHD4
PSMF1
JAZF1
MAP3K1
PALM2-AKAP2///AKAP2
TPR
PIAS1
LMOD1
COPA
RAD52
FGF7P3///FGF7P6///FGF7
TMEM53
DCAF7
MREG
YKT6
CORO2A
AIFM2
KIF23
HNRNPAB
CLN5
EXD2
HJURP
UHRF1
MTERF2
MINCR
NACA
RGS20
SERP2
KDSR
LINC00909
SPC25
LOC101930115///C16orf52///VWA3A
DHFR
SKA2
OGT
PDK3
TES
SRGAP1
MPZL1
FAM222B
ZNF311
KIF4A
DPY30///MEMO1
VILL
LOC100128108
AGO1
ZNF300P1
ABCA8
PSMD11
DEPDC1
TK1
BCLAF1
UCA1
CASP6
DNAJC27
GALNT2
EIF4G1
ZNF207
PITPNA-AS1
ID3
LOC101930363///LOC101928349///LOC100507387///FAM153C///FAM153A///FAM153B
MTCH2
ERO1A
TSHZ3
GSTM3
ZMYM2
GNG11
EGR1
PRDM5
GAS7
STAM2
TMEM200B
TBC1D32
SEC22A
CLIC4
GDF7
LAYN
CELF6
NR3C2
THBS1
NCOA3
CBX3
ARPC5L
MIR24-2///MIR23A///LOC284454
KNL1
SPICE1
GGCT
LOC100507577///LONP2///SIAH1
ZSCAN26
RNASEH2C
NIN
SP4
SFRP4
DEFB124
DICER1-AS1
WDR37
PCED1A
ACLY
C6orf120
KRT8
ATF3
E2F8
ATOH8
CENPE
GLIS1
HNRNPDL
ATP7A
SGO2
TTC33
CORO1C
NUF2
C16orf89
SOCS2
WNT4
LOC100507577///LONP2
CDC25B
MIR1247///DIO3OS
SRPX
HEY2
PAM
LOC105377371
MXRA8
GNB1
CASC7///AGO2
CREBZF
CD164
OGFOD1
LOC101928307
MAMDC2
MFAP4
LAMP3
ESD
LINC00938
LOC153682
TNFSF10
NR2F2
ECHDC1
LOC102724851///LOC101927268
AMOTL2
IHH
LOC100129518///SOD2
DOCK9-AS2
NDST2
KIF2C
SMAP2
DOPEY2
EFEMP2
PLK4
FAM228B
C1orf21
LOC644656
IL21R
SAR1A
LOC100289230
GARNL3
BRWD1
UBE2F
HIST1H2AM
VPS36
ARMCX1
YBX1
LIPG
MYO1B
SNX21
COL3A1
PCF11
CEBPG
TUBB3
BBS9
HECTD2
CAMSAP2
PAN2
EIF2AK1
DIDO1
TRIM45
USP51
OLFM1
EIF3M
PRKD1
AMMECR1
GATAD1
CBL
CYP1B1
CANX
NEURL1B
RIT1
TTK
LRRN4CL
PFKP
ADAM33
KIF18B
FXYD1
BDH2
STX6
MRPS25
CPED1
LARP4
PLEKHH2
PMM1
PIK3R3
TMEM132C
TP53BP2
ECM1
BAX
RDH10
LINC00115
DYNC2LI1
LMNA
RELT
SNORD77///SNORD76///SNORD74///GAS5///SNORD44///SNORD47///SNORD80///SNORD79///SNORD81
PGAP1
YWHAH
UBE2H
SLC25A27
METTL10
RASGRP3
UQCC1
RUFY2
TMEM245
TSPAN17
CDC25C
ATP6V1D
EZR
MYNN
PHACTR2
RGL3///EPOR
TRIM52-AS1
LRFN5
RBM14-RBM4///RBM4
LIMK1
SCAF4
KIFC1
ZCWPW1
RAMP1
PRNP
BEX1
SNED1
MAN2C1
HNRNPU
COL4A1
KDM6B
ATP8A2
ZNF548
TRIP13
GNG7
MUTYH
RBM24
RPS6KA5
MOB3B
CNN1
RAB8B
ZBED8
ESCO2
MAPRE1
LIN7B
EIF1AX
SLC6A10PB///SLC6A10P///SLC6A8
RPL31
FBXO9
LOC145474
DNAJB4
STIL
PDZRN3
LMNB1
TUBB4B
NUP50
MAT2A
EFHD2
STK4
TIPRL
YPEL3
EML4
DFFB
SPAG5
ID2
KPNB1
NUMA1
C11orf54
EZH1
IL1RN
PCGF5
TSPOAP1
LPCAT2
DCT
MAPK13
JUNB
ELK4
NCBP2
GOT1
TSPYL5
LYRM9
AKIRIN1
NNT
C3orf38
MALL
FOXL2
BLM
ZNF674-AS1
PPIF
ST14
ADAM9
HMMR
2022-09-09
LOC730268///LOC285074
PTPRN2
GINS4
C11orf31
S100A11
ATG16L2
METTL2A///METTL2B
LOC100506558///MATN2
CENPT
ST8SIA1
NUP54
MCOLN3
ZNF709
ETV6
PRKAG2-AS1
PEX1
LEF1-AS1
PCCB
C4orf46///TOMM7
ABI3BP
TMEM136
KCNH8
NUSAP1
C8orf82
ADM
CYBB
FAXDC2
ADGRB2
NPL
CTBP1
RAB33B
SCAMP1
SCARNA2
TBC1D24
PID1
KPNA3
PSMD1
FYB
ENAH
PHYKPL
LOC283861
MIR29C///MIR29B2
PAX2
LOC728903///GLIDR
PLCD1
ZFP36L2
FGF7P3
MRGPRF-AS1
ZFP36
G2E3
SSPN
CAST
KIAA1217
ZNF540
KIF26A
RBP7
TUBB
C12orf66
NR3C1
AASS
LUC7L3
EGR3
MIA3
SAV1
HLF
PAPPA
GMDS
RPP30
ABCC5
MITF
HM13
C21orf59
NUDT6
TSPAN31
MUT
YIPF5
GLIPR1
WASIR2
CYB561D2
MICA
LETMD1
HILPDA
MAN2B1
ASPA
NDN
BRCC3
ALDH18A1
TDO2
CARMN
EPM2AIP1
CENPW
NAA15
SAA2///SAA1
DIAPH3
CEP70
TMEM106B
RBM34
KDM2A
BTG2
LOC101928635///ALDH1A2
MAGI2
ZC3H6
PLAA
PLOD2
PPM1G
TAGLN2
GPI
PPP2R5C
NCAPH
RBM7
CLCC1
PTCH1
ANXA2
MTFR2
TXNL1
NFATC4
GULP1
SLC36A1
BHLHE22
RCBTB2
IGF2R
EXO1
PKIB
NAP1L3
STC2
ADIRF
ZNF93
TPTE2P5
TAF9B
GART
GRK3
CDK1
SOX4
ZDHHC21
RECK
LOC100996412
ARPC3
UBAP1L
FHL1
EFS
FAM188A
ASMTL
NCAPG2
MOB1A
KCNIP4
MARVELD3
UBE2QL1
TRAM1
PER3
COL6A6
DNAJC11
TTYH2
TRIM23
AURKA
MYLIP
ZBTB38
NR2C1
RANGAP1
ANKRD22
CACNA1G
MINOS1-NBL1///NBL1
GARS
SEC63
SPIRE1
MGST2
PSMA3-AS1
HEATR3
INTS6-AS1
CBWD7///CBWD6///CBWD3///CBWD5///CBWD2///CBWD1
NAP1L1
PES1
C4orf3
SMOC2
STXBP5
SLC38A10
SBNO1
PTGR2
LINC01355
ZAK
MTMR10
BCHE
RASGRF2
NAT6
SIX4
COL14A1
CARMN///MIR145
TNKS2
CAMSAP1
CLUHP3
LOC101927263
ARPC5
PABPC4L
ITGA2B
MBLAC2
FMOD
ACSL3
FLJ35934
WDR17
ARNTL2
ZBTB14
RASD1
MYBL2
AQR
TMEM19
MIR6787///SLC16A3
SH3GLB1
LOC102724851
CKS2
IRGQ
MSX2
FZD10-AS1
GAPDH
KRTDAP
RPAP3
GNB5
PSENEN
MAGEH1
UBR5-AS1
ANKRD46
SLF2
COL27A1
ATP1A1-AS1
UBASH3B
LOC101928487
KAT2B
LOC101930476///LINC00476
NSMCE4A
MAGED2
CHEK1
ENC1
NQO1
MEX3A
ESPL1
TTC39A
LIFR
PAGE4
IGDCC3
ELOF1
FAM208A
LINC00936
CENPN
PRC1
NDNF
ELF5
THRA
C1orf168
SLC6A8
PDCD5
LOC100506691
GMFB
USP53
RPL15
PDIA4
FOXO3B///FOXO3
CDC16
SLC1A1
UBE3C
SH2B1
NUDT11
RPS6KA6
ENOSF1
HIPK2
C1QTNF7
OTUD1
CD24
TMEM167A
TLE2
COMMD6
DST
ATAD2
RARA-AS1
F10
RGS7BP
ZNF37BP
AZGP1
HNRNPA3///HNRNPA3P1
PGM5-AS1
THAP2
SYNDIG1
SMIM10L2B///SMIM10L2A
CPD
SCML1
ZNF148
SEPP1
MSANTD2
ZDHHC20
GPR137B
CRIPT
LOC145783///ZNF280D
RBM15
COCH
PEX13
RFX5
MCM10
HLCS
PUS10
KIF21A
USP13
IRS4
KLHL28
PRPF40B
TRO
GLIDR
NIPAL2
HAPLN1
ERCC1
BBS10
DACT2
IMPACT
CDKN3
GDAP1
KLHL24
DEPDC1B
PRPF40A
NDE1
EEF1A1
TTL
NDFIP1
DCAF8
CENPI
KLF4
BEX2
MMP9
LYN
ECT2
CMKLR1
PTGFR
C16orf59
FANCI
TIA1
TIPARP
PPP5D1
MIF
SKIL
RAD51L3-RFFL///RFFL
NECTIN4
FBN1
CCL20
CTSS
ROR1
UBE2D2
PAPOLA
KLF16
MRGPRF
ZNF214
GDE1
TTC14
BMPR1A
MAD2L1
ACTA2
TRMU///GTSE1
PAN3-AS1
SRI
F5
GRAMD1C
INVS///WSB1
CDCP1
LMLN
ZNF230
SHMT2
MIR3658///UCK2
MUM1L1
MIR6516///SCARNA16///SNHG20
SLC16A10
TLCD1
LOXL2
CENPO
KIAA1549///BRAF
COBLL1
LOC285812
LOC100507468
RUVBL1
REV1
CDYL
TGFBR3
GHITM
DSP
CEP89
WDR48
TMEM243
TMC5
HES6
C10orf12
DHCR24
ME3
ZEB1-AS1
SOX7
LZTFL1
TRIP11
ELP2
ZWINT
PODN
SLC17A5
SLC25A36
CEP290
DAGLB
HEXDC
ATL2
RHOJ
TLE4
STRN3
VPS53
PRDX1
ZDHHC12
CACFD1
PPIB
ZNF273
ANGPT2
A2M-AS1
PPFIA1
SLC25A16
POLQ
ETS1
ZXDA
ESYT2
ANXA3
OTUD6B-AS1
WBP2NL
SURF1
ULBP2
PAPLN
GHR
TRMT1L
KIF2A
NAP1L2
CYB5B
RSBN1
CLDN7
PDXK
LOC100507283
TCP11L1
PCDHB15
RNASE4
ARL8B
DCHS1
LOC101928560
DLAT
RBM26
CHRDL1
CD200
PIGL
MAD1L1
LOC101930404///SNORD116-28///SNORD115-26///SNORD115-13///SNORD115-7///SNORD116-22///SNORD116-4///PWARSN///SNORD107///SNRPN///IPW
APOE
MED30
PDK1
LOC101929500///CRIM1
ICAM1
FAM98A
GLI1
AURKB
GOLGA8N
ABCF2
RRAGD
LPAR1
KIAA1328
TPST2
RFXAP
GKAP1
G3BP2
ZEB2
RASSF5
SGPL1
ACSL5
N6AMT1
LOC101930324///NSF
ARF4
CDC7
WDFY3-AS2
PRCC
ORC6
PPP2R3A
WAPL
ZNF83
HIST1H3F///HIST1H3B///HIST1H3H///HIST1H3J///HIST1H3G///HIST1H3I///HIST1H3E///HIST1H3C///HIST1H3D///HIST1H3A
BCAP29
CTLA4
WNT2
LOC100507557
ENPP2
CKMT2-AS1
KLHL20
CAPN3
KIAA1429
PARD3-AS1
TMEM35B///ZMYM6
PLA2G4C
SLC25A21-AS1
GBAT2
IRS1
ZNF638
GPAT4
SERHL2///SERHL
PARPBP
SEC24A
AGFG1
CTSK
PTPN11
KIF18A
LRRCC1
LOC100506125
2022-09-08
RNF180
TAOK1
FOXA1
LOC101928068
SFPQ
SCYL2
CCNB1
TOX2
ACOX2
TMEM170B
KLHL31
LETM2
MMP12
FAM69B
NARF
PRTG
RBM5
SDCCAG3
CBFA2T3
EBLN3P
HLX
WAC
MROH1
WBSCR22
MAPK1
TNPO1
GK
FANCB
FAM13A-AS1
COL28A1
SLC22A23
ZNF22
ABHD17C
CD44
ASAP1
CPT1A
CDCA5
WDR61
JAZF1-AS1
KISS1R
MEIS3P1
ABI2
RGL3
JAM2
KLF10
SSR1
LOC101928605///OR2A1-AS1///OR2A9P///OR2A20P
PGGHG
ANTXR2
ALPPL2
XPO5
ZNF213-AS1
SETD6
MROH7
QSOX1
OMD
METTL7A
HERPUD1
SPATA20
AIM1L
FMO5
MYH10
LMNB2
DHRS4-AS1
CDC42
WT1-AS
HIST1H2BC///HIST1H2BI///HIST1H2BE///HIST1H2BF///HIST1H2BG
LRRK2
CDK10
SLC1A5
KIAA0922
SRC
LOC100288911
CACNA2D1
ANXA2P2
ZNF485
BCAP31
CXCL9
UBE2T
LOC101928291
SLC2A1
APLN
SGSM1
HFM1
GJA9-MYCBP///GJA9///MYCBP
NAV2
ANKRD29
LINC00472
PPP2CA
KANSL1L
MTMR9LP
FAM198B
CNKSR2
EMILIN3
ARID4B///RBM34
FBXO11
DCBLD1
LDB2
RBM47
OLA1
PHF21B
AHSA2
RBM4
DDIT4
SLC12A2
LINC00921///ZNF263
SNHG19
GPM6A
EPHA4
HPN
LINC00663
LRRC14
STRIP2
PPM1A
ARFGEF3
EFEMP1
KPNA1
LOC102724156
MS4A4A
RAD51-AS1
MIB2
DEGS1
FSD1L
EIF3A
LOC101060604///SLC7A5P2///SLC7A5P1
RBFOX3
CD82
PYGB
RARRES2
OAZ3
FANCA
BEND7
WDR86
ABCA17P
TCEAL1
FGF14-AS2
SIX1
COX10-AS1
ZNF599
CCHCR1
ENO1-AS1
MBIP
TANK
UHMK1
MTAP
DYX1C1-CCPG1///CCPG1
CPEB3
TTC5
CCNA2
ZNF780B
NFYC
MFI2-AS1
KLF2
PPP1R14C
SMARCA2
LOC105371352
FAM162B
LOC101927365
UBE2I
MUM1
SREK1
TMEM132A
ARL10
HMGB3
DHTKD1
VEGFA
LENG8
TBC1D16
NR4A2
CCT5
CCDC88C
GABBR1
RC3H2
NAV3
GABRB3
IQGAP3
LOC101926913
DCUN1D5
PPID
ALDH6A1
ENO2
KCNJ15
AIFM1
IDNK
ATP1A2
LOC283177
ARRDC4
GNL3L
LOC101927752
IGF2BP3
HCG4
OAS3
RGS7
NCF2
C8orf88
SMARCC1
LSM5
CPQ
RAD51
PGM5
XRN1
ZBTB47
IL4R
SYTL3
GLYCTK-AS1
CA2
ATP8A1
XYLT1
CTSC
CLEC11A
TRPM3
SGTB
PCMT1
CDC14A
THAP6
DPH7
NSUN5P2///NSUN5P1
FBRS
EPHX2
MAGI2-AS3
GALK2
SLITRK6
ZSCAN18
TOLLIP-AS1
RUSC2
RNF146
ACP1
COL6A1
EEF2KMT
ITGB1
TMEM120B
ARHGEF28
PRDM11
WDR20
LOC202025
CLASP2
SUDS3
MAGEL2
RMND5A
SOD3
KCNJ2
UNKL
WIPF1
GK5
MRPL42
RGS5
ADAMDEC1
ETV7
ETAA1
CCDC6
DDX19A
ROCK2
PGK1
NEBL-AS1
ZNF502
BLCAP
TTN
CA3
DNM3OS
GSTM2
PRR5L
TCEA3
HNRNPC
RAD23B
PIF1
NR1D1///THRA
AVPR1A
ASF1B
SLC7A5
APLP2
TYMP
LOC283588
TBRG1
MON2
UCKL1
FEN1
LOC728743///ZNF775
PCDH18
OTUD7A
XIAP
OR51E1
HTR2B
DDX52
RIMS1
TIMP3
COX7B
XPNPEP3
CXCL6
ALG13
ITPR2
B4GALT5
CD163
PCDH17
LOC101927811
TIMM23B///TIMM23
LOC257396
RANGRF
TSR1
SLC13A5
EGFR
IGF1R
ZNF506
C9orf3
LINC00865
PRRT2
TYMS
LRRC70///IPO11
LINC01354
HEMK1
ACD
TMEM33
FCGR1CP///FCGR1B///FCGR1A
LEMD2
MAP7
TMEM100
ATL3
HSPA6
ECHDC2
DENND5B
BTRC
TSC22D1-AS1
ABCG1
AP1M2
ZC3H8
PDGFRA
TRAPPC2L
MMP26
GSPT2
CDC5L
HGF
SLC30A5
STON1
ERAP1
CACNA1D
COX7A1
GPC6
CERS6
FABP5
AKT3
SSFA2
TNFRSF21
RAD21
INHBA
SFRP5
CCDC168
KPNA4
EVC2
RBM11
ESRP1
VCAN
PPP1R3E
LINC00665
CCDC157
LOC101928403
SDS
PRPF38A
RAB11FIP1
C3orf52
SNX2
TTLL7
LOC728705///TMEM263
GCH1
AQP9
SGO1
GPR84
NIM1K
TTC34///LOC284630
ETS2
ADAM10
BOK
CSNK2A1
ADAT3///SCAMP4
CUX2
BUB1B
LHX2
BZW1
ADH1B
MIR612///NEAT1
DCUN1D1
EAF1
HOOK3
RNASE1
DNAJC12
LOC101930112///SPG7
LINC00323
LOC102725108///LOC101928910///FAM66D///FAM66B///FAM66C
TCIRG1
MICA///MICB
SLC7A11
CCDC18-AS1
NUDT7
FOXRED2
BBS4
MTMR11
ERG
MIR3652///HSP90B1
LPCAT1
RERGL
EZH2
LOC100507311
RPS21
FSTL3
PDLIM5
CBX5
RAB35
FLJ10038
DDX17
CCL15-CCL14///CCL14
ARIH2
UBQLNL
TWIST2
CHEK2
HEY1
SLC31A1
LDHA
SPARCL1
ANKHD1-EIF4EBP3///ANKHD1
ZNF175
CDK6
LOC728392
IVNS1ABP
TOP1
BCL2
COX20
SLC4A7
TCEAL2
FIGN
WDR1
TMEM192///ZNF320
HECW2
SDPR
HIPK1
DNAJC3
THY1
SEC61A2
MSN
RNF157-AS1
NME3
CDK7
RBPMS
ACE
LILRB2
ERMP1
YPEL4
HIST1H4H
SNRPE
LINC00957
NSUN6
CXCL17
HAVCR2
THEMIS2
MATN1-AS1
COLCA2
LOC102725451///TPTEP1
LOC101927137///KIAA1456
PKD1L2
EFR3B
KIF12
HSP90AA1
KYAT1
TMX1
PLA2G7
PSMG3-AS1
SNU13
LOC100507520
CFLAR
AK2
LINC01122
CYP4V2
FUT3
NUP88
TMED4
CA11
HNRNPR
PCNT
SNCA
RNF213
CHDH
LOC400622
HCG27
PFDN5
PCAT6
ITFG1
MYO10
ZSCAN12
CHRD
CKAP2
BBIP1
TMEM98
GINS1
KIAA1683
PLXDC1
ANAPC10
NONO
RAPGEF4
GGTA1P
FLJ46875
STK24-AS1
LOC101929340
UBA6
FOXP1
IGHA2///IGHA1///IGH
PRKCA
BNC2
FCHSD1
PARP8
WFDC5
NBL1
ERCC6L
ETV5
ADGRF1
FREM1
HOXA11
DPY19L2P2
MPP6
GAD1
KLF15
IQCA1
ZSCAN30
RADIL
LCAT
TRIM74///TRIM73
C1GALT1C1L
IRAK1BP1
CFC1B///CFC1
CHKB
ANP32E
DLX6
PDE8A
PRORSD1P
F3
ZNF337
SPAG1
GANAB
NUDT16P1
ME2
ZDHHC15
BRCA2
SCARA3
LXN
RORC
DPH6
LDLR
TNFAIP3
TTC12
TBX2-AS1
CEP152
RPL34
BICDL1
MTFR1
EVC
GSAP
CALB1
WDR19
ANTXR1
LOC101928725
SUGT1
HMOX1
CXCL11
WDR92
FAT4
ATP10D
USP7
PCDH7
GSTM1
PRRX1
ARSJ
DUSP10
FBXL19
DLG1
RPL32P3
ZNF146
CALD1
EPB41L4A-AS1
MBNL2
TAF13
DPP6
LGALS8
ITIH4
BICD1
PALMD
FOXN3
TBC1D8B
RFFL
SFT2D3///WDR33
SLC27A2
ZNF578
C12orf57
LOC101928954
CYAT1///IGLV1-44///IGLC1
DDX19B
FBXO5
LOC100130417
ZNF268
PLPP7
TICRR
LYPLAL1
PRKCQ-AS1
PFN1
SLC2A8
GBP1
ZXDC
RGS16
FKBP5
TMX2-CTNND1///CTNND1
GDI2
PABPC1L
LOC100505555///ZNF846
ICMT
CENPU
RNF207
CEP85
FAM218A
SLC7A3
GSTT2
C9orf72
TFCP2L1
CEACAM6
LSM8
LINC00526
PLN
ZSWIM7
CCDC148
USP9X
HOXD11
UQCRC2
ZNF404
ABCA1
TNFAIP8L1
SIPA1L2
PMP22
DFNB59
DOCK5
CD58
SARM1
DGKH
ASF1A
GPCPD1
KATNAL1
C4orf48
FCER1G
MIR4458///MIR4458HG
LGR5
LINC00515
RASSF8
TFAP2A
SRPRB
TMEM220
NTRK3
PLIN5
FAM162A
KLHDC3
PKDCC
HOXD10
FOXC1
FGF2
EIF1B
ENGASE
ZNF527
MIR4296
VWA1
SPX
HCN1
INTS7
MFSD6
ZNF703
SQSTM1
EXOC7
ZADH2
ANAPC4
PARTICL
TMPRSS2
CYP4F12
ZNF781
PAFAH1B2
SDF2L1
WIF1
CLU
MSI2
ZNF559
RPARP-AS1
ADCY10P1
RPS14
L3MBTL4
TPM4
U2AF1L4
MCCC2
LOC100288637///ARHGAP11B
ZEB1
PLCL1
RGL1
SAMD8
REM1
MRS2
SDHAP2///LINC00969///SDHAP1
AKT2
HHIPL1
HSF4
NSD1
LPP
WWC2///CLDN22
LINC00476
LINC00959
CHCHD7
PPP3R1
SEC61A1
FASTKD2
KANK4
C5orf24
KLF11
CCNF
DLEU2
[truncated: 2,697 more rows]

## Sheet: overlapping genes
IL21R
CYBB
CMKLR1
CTSS
APOE
CXCL9
MS4A4A
NCF2
WIPF1
ADAMDEC1
CD163
LILRB2
HAVCR2
PLA2G7
FCER1G
SLAMF7
SLAMF8
CD86
WAS
PRKCB
P2RX7
ITGB2
SIRPB1
CLEC2B
SELL
FCRL3
SRGN
CCL18
CD28
ICOS
SIGLEC1
LY9
PTPRC
CXCR3
ARHGDIB
CSF2RB
FCRL5
RHOH
APOC1
JAK3
C1QB
RAC2
MS4A7
IKZF1
CD247
NCF1
FPR3
NCF4
TAGAP
SPN
CD3G
LCP2
POU2AF1

## Sheet: estimate scores
id	StromalScore	ImmuneScore	ESTIMATEScore
TCGA.BS.A0UT.01A.11R.A104.07	-621.713	-843.387	-1465.1
TCGA.EY.A215.01A.11R.A14M.07	-1723.87	-392.974	-2116.85
TCGA.BS.A0U5.01A.11R.A109.07	-1024.37	-886.305	-1910.68
TCGA.5B.A90C.01A.11R.A37O.07	-1110.09	-1018.21	-2128.3
TCGA.EC.A24G.01A.11R.A16F.07	-139.77	-48.8929	-188.663
TCGA.BK.A139.01A.11R.A277.07	-304.858	391.337	86.4793
TCGA.A5.A2K5.01A.11R.A180.07	-752.57	-53.3466	-805.917
TCGA.BS.A0TI.01A.11R.A104.07	-422.213	301.032	-121.182
TCGA.AP.A0LG.01A.11R.A16W.07	-1523.33	-918.788	-2442.12
TCGA.AX.A3FS.01A.11R.A22K.07	-806.211	-598.595	-1404.81
TCGA.AX.A3FZ.01A.11R.A22K.07	-876.25	-1382.03	-2258.28
TCGA.D1.A16D.01A.11R.A12I.07	-630.558	79.4229	-551.135
TCGA.AJ.A3EL.01A.11R.A213.07	-408.374	168.015	-240.359
TCGA.B5.A0JX.01A.21R.A14M.07	-490.094	194.575	-295.519
TCGA.B5.A11Z.01A.11R.A10J.07	-1208.79	-927.789	-2136.58
TCGA.BG.A0W2.01A.11R.A109.07	-504.387	-309.055	-813.442
TCGA.AX.A3FT.01A.11R.A22K.07	-602.259	1367.78	765.519
TCGA.4E.A92E.01A.11R.A37O.07	-641.947	208.689	-433.258
TCGA.EY.A1G8.01A.11R.A13S.07	-1569.39	-1224.4	-2793.78
TCGA.BS.A0T9.01A.11R.A12I.07	-553.322	19.1377	-534.184
TCGA.FI.A2D6.01A.11R.A17B.07	-916.384	215.114	-701.271
TCGA.BG.A0MO.01A.11R.A040.07	-1408.45	153.688	-1254.76
TCGA.B5.A11P.01B.11R.A14D.07	-1482.87	-1042.82	-2525.7
TCGA.EY.A1GF.01A.11R.A13S.07	-1027.31	-582.086	-1609.39
TCGA.B5.A5OC.01A.21R.A27V.07	238.899	972.875	1211.77
TCGA.AX.A2HD.01A.21R.A17B.07	-1268.34	-554.334	-1822.67
TCGA.B5.A0JS.01A.11R.A104.07	-430.715	442.906	12.1909
TCGA.BG.A18B.01A.11R.A12I.07	-1000.34	25.5492	-974.793
TCGA.D1.A168.01A.31R.A12I.07	-84.0148	-634.849	-718.863
TCGA.A5.A2K7.01A.11R.A180.07	-823.631	-353.895	-1177.53
TCGA.BG.A0M9.01A.21R.A104.07	-974.413	-735.529	-1709.94
TCGA.BG.A0MK.01A.51R.A19W.07	-682.404	-474.159	-1156.56
TCGA.AJ.A2QO.01A.11R.A32Y.07	-1208.16	-787.763	-1995.92
TCGA.B5.A0K7.01A.11R.A104.07	-731.163	341.514	-389.65
TCGA.D1.A177.01A.21R.A12I.07	-1561.45	-1460.86	-3022.31
TCGA.B5.A0JU.01B.11R.A14D.07	-1442.49	-1015.5	-2457.99
TCGA.D1.A2G6.01A.11R.A17B.07	-109.807	-463.074	-572.881
TCGA.D1.A0ZS.01A.11R.A118.07	-877.806	-820.844	-1698.65
TCGA.BG.A0YU.01A.21R.A10J.07	-898.925	-948.537	-1847.46
TCGA.BG.A2AD.01A.21R.A16F.07	-975.698	-1620.65	-2596.34
TCGA.D1.A167.01A.11R.A12I.07	-1561.3	-1137.53	-2698.83
TCGA.BG.A0MU.01A.11R.A104.07	-1013.83	205.879	-807.952
TCGA.AJ.A2QN.01A.11R.A18M.07	-805.629	-870.489	-1676.12
TCGA.B5.A3F9.01A.21R.A22K.07	-653.836	-299.619	-953.456
TCGA.EY.A1GE.01A.11R.A13S.07	-654.986	20.5404	-634.445
TCGA.AP.A1DM.01A.21R.A137.07	-1035.81	-819.308	-1855.12
TCGA.D1.A17M.01A.21R.A12I.07	-1073.19	-352.3	-1425.49
TCGA.D1.A1O0.01A.11R.A17B.07	-1329.94	-970.851	-2300.79
TCGA.A5.A0GB.01A.11R.A040.07	-1441.63	-874.65	-2316.28
TCGA.BG.A2L7.01A.11R.A18M.07	-360.732	351.447	-9.2851
TCGA.AP.A056.01A.11R.A00V.07	103.834	25.7796	129.613
TCGA.D1.A17A.01A.11R.A12I.07	-613.604	-299.199	-912.803
TCGA.DF.A2KR.01A.11R.A180.07	-1587.93	-92.2177	-1680.15
TCGA.BS.A0V7.01A.21R.A118.07	606.809	1129.36	1736.17
TCGA.AP.A0LE.01A.11R.A104.07	-1069.21	-592.106	-1661.32
TCGA.EY.A214.01A.12R.A157.07	-602.882	279.946	-322.935
TCGA.D1.A16N.01A.11R.A12I.07	-633.227	-262.244	-895.471
TCGA.BK.A139.02A.11R.A27V.07	20.769	-517.22	-496.451
TCGA.D1.A3DG.01A.11R.A19W.07	-1537.65	-1323.28	-2860.93
TCGA.AX.A062.01A.11R.A00V.07	-899.484	-1065.62	-1965.1
TCGA.D1.A2G5.01A.11R.A17B.07	-1571.9	-1133.63	-2705.53
TCGA.AX.A06F.01A.11R.A00V.07	-561.137	424.442	-136.695
TCGA.AX.A06D.01A.11R.A118.07	-1757.93	-664.261	-2422.19
TCGA.AX.A05Y.01A.11R.A00V.07	-1423.05	-843.276	-2266.32
TCGA.DF.A2KZ.01A.11R.A213.07	-312.615	178.634	-133.981
TCGA.BG.A0M3.01A.11R.A104.07	-1425.71	-727.446	-2153.16
TCGA.QS.A5YQ.01A.11R.A31O.07	-879.16	195.688	-683.472
TCGA.DF.A2KY.01A.21R.A213.07	-885.077	466.787	-418.289
TCGA.AP.A0LN.01A.11R.A040.07	-1076.43	-301.711	-1378.15
TCGA.D1.A175.01A.11R.A12I.07	-1100.85	-1050.28	-2151.13
TCGA.A5.A1OJ.01A.11R.A14D.07	718.025	495.55	1213.58
TCGA.EO.A3L0.01A.11R.A22K.07	-779.669	-914.996	-1694.67
TCGA.SL.A6JA.01A.11R.A31O.07	-1910.99	-1099.4	-3010.4
TCGA.BK.A0CB.01A.32R.A104.07	452.512	89.5404	542.053
TCGA.BG.A0VT.01A.11R.A10J.07	-325.504	-432.263	-757.767
TCGA.AX.A2HA.01A.12R.A18M.07	-1322.85	-285.332	-1608.19
TCGA.BK.A6W4.01A.12R.A34R.07	-125.677	-550.273	-675.95
TCGA.AW.A1PO.01A.12R.A157.07	-1299.74	-1223.01	-2522.76
TCGA.BG.A187.01A.11R.A12I.07	-682.549	-284.562	-967.111
TCGA.B5.A11I.01A.11R.A10J.07	-698.109	843.395	145.287
TCGA.B5.A11S.01A.11R.A118.07	-578.737	-396.526	-975.263
TCGA.B5.A11L.01B.21R.A13S.07	-231.89	539.552	307.662
TCGA.B5.A3FC.01A.11R.A22K.07	-166.61	537.284	370.674
TCGA.PG.A917.01A.31R.A37O.07	-826.016	364.811	-461.205
TCGA.EO.A3AS.01A.11R.A19W.07	-672.692	-414.99	-1087.68
TCGA.A5.A3LO.01A.11R.A22K.07	-1166.74	-728.242	-1894.98
TCGA.AX.A2HG.01A.11R.A17B.07	-993.821	-145.752	-1139.57
TCGA.AX.A06H.01A.11R.A118.07	117.71	1531.38	1649.09
TCGA.D1.A16Y.01A.31R.A12I.07	-1018.55	-910.201	-1928.75
TCGA.EY.A1GX.01A.12R.A13S.07	-1815.56	-1492.38	-3307.94
TCGA.D1.A17U.01A.21R.A12I.07	-741.084	-341.786	-1082.87
TCGA.BG.A0LX.01A.11R.A16W.07	-242.951	-314.548	-557.499
TCGA.AX.A2HK.01A.11R.A17B.07	-1067.09	-1139.64	-2206.73
TCGA.D1.A15W.01A.11R.A118.07	-747.605	-73.5644	-821.169
TCGA.FI.A2CX.01A.11R.A17B.07	382.497	3199.84	3582.33
TCGA.FI.A2D5.01A.11R.A17B.07	-460.935	-473.066	-934.002
TCGA.QF.A5YT.01A.11R.A31O.07	-1043.92	-927.419	-1971.34
TCGA.EY.A1GI.01A.11R.A13S.07	-744.131	-505.71	-1249.84
TCGA.BS.A0V4.01A.11R.A14D.07	-679.988	-179.041	-859.029
TCGA.EY.A548.01A.11R.A27V.07	-813.229	-218.591	-1031.82
TCGA.EY.A549.01A.11R.A27V.07	-1415.39	-518.275	-1933.66
TCGA.BK.A4ZD.01A.11R.A27V.07	-1112.7	-1377.38	-2490.08
TCGA.D1.A16X.01A.11R.A12I.07	-556.23	937.034	380.804
TCGA.B5.A0K4.01A.11R.A040.07	-1247.82	-670.167	-1917.98
TCGA.EO.A3AV.01A.12R.A19W.07	-602.69	1167.96	565.271
TCGA.2E.A9G8.01A.11R.A40A.07	-1585.18	-390.375	-1975.55
TCGA.AP.A1DR.01A.11R.A137.07	-1332.74	-652.768	-1985.51
TCGA.BG.A18C.01A.11R.A12I.07	-1191.41	-482.744	-1674.16
TCGA.A5.A0VP.01A.21R.A104.07	-1405.57	-435.709	-1841.28
TCGA.FI.A2F9.01A.11R.A17B.07	-615.26	-1622.07	-2237.33
TCGA.D1.A161.01A.11R.A118.07	-1192.76	-475.681	-1668.45
TCGA.AJ.A3NC.01A.11R.A22K.07	-1210.13	-547.12	-1757.25
TCGA.AP.A1E0.01A.11R.A137.07	-626.374	-734.019	-1360.39
TCGA.EO.A22U.01A.11R.A180.07	-1368.16	-950.814	-2318.98
TCGA.AX.A05S.01A.11R.A00V.07	-533.955	119.199	-414.756
TCGA.B5.A0K1.01A.11R.A16W.07	-1398.96	-971.366	-2370.33
TCGA.DF.A2KS.01A.11R.A18M.07	-1188.67	62.2095	-1126.46
TCGA.BS.A0U7.01A.21R.A104.07	-264.301	139.938	-124.364
TCGA.B5.A11M.01A.11R.A118.07	458.29	-519.204	-60.9132
TCGA.AJ.A2QK.01A.11R.A18M.07	-166.381	633.523	467.142
TCGA.AX.A2IN.01A.12R.A180.07	156.156	-129.553	26.6033
TCGA.EY.A547.01A.11R.A27V.07	-1716.57	-1068.67	-2785.24
TCGA.D1.A17L.01A.11R.A12I.07	-966.69	485.901	-480.789
TCGA.A5.A0GN.01A.11R.A040.07	-409.017	664.794	255.776
TCGA.B5.A0K3.01A.11R.A040.07	-1430.7	-388.815	-1819.52
TCGA.B5.A1MV.01A.31R.A14D.07	-814.883	-363.416	-1178.3
TCGA.D1.A160.01A.11R.A118.07	-742.68	316.244	-426.436
TCGA.AJ.A3EK.01A.11R.A19W.07	-340.539	197.337	-143.202
TCGA.AP.A1DP.01A.11R.A137.07	-1557.81	-791.473	-2349.29
TCGA.BG.A0MQ.01A.11R.A104.07	-1375.52	-983.395	-2358.92
TCGA.D1.A16B.01A.11R.A12I.07	-527.698	-49.0243	-576.722
TCGA.AX.A2HC.01A.11R.A17B.07	-1316.87	-1272.65	-2589.52
TCGA.EY.A72D.01A.12R.A34R.07	-1067.75	-1106.04	-2173.79
TCGA.BG.A3EW.01A.11R.A22K.07	-1253.13	-860.211	-2113.34
TCGA.BG.A186.01A.11R.A12I.07	-637.801	-287.307	-925.108
TCGA.DF.A2L0.01A.11R.A180.07	-617.068	369.633	-247.435
TCGA.AP.A0LF.01A.11R.A118.07	-1050.86	1559.71	508.851
TCGA.B5.A11Q.01A.11R.A118.07	-1762.66	-1339.35	-3102.01
TCGA.A5.A0VO.01A.21R.A109.07	-444.575	-403.76	-848.335
TCGA.D1.A17F.01A.11R.A12I.07	-1088.99	353.769	-735.218
TCGA.BG.A0VW.01A.11R.A118.07	-585.829	247.657	-338.172
TCGA.BG.A0VX.01A.11R.A118.07	-517.815	390.961	-126.854
TCGA.AX.A06J.01A.11R.A00V.07	-1834.63	23.4789	-1811.15
TCGA.AJ.A8CW.01A.11R.A37O.07	-872.938	-387.709	-1260.65
TCGA.AJ.A5DW.01A.11R.A27V.07	-576.856	-755.776	-1332.63
TCGA.D1.A15Z.01A.11R.A118.07	-1200.51	-740.917	-1941.42
TCGA.SL.A6J9.01A.11R.A31O.07	-926.907	1303.48	376.576
TCGA.FI.A2F4.01A.11R.A17B.07	-1004.12	367.139	-636.978
TCGA.D1.A165.01A.11R.A12I.07	-730.144	-903.705	-1633.85
TCGA.AX.A2H8.01A.11R.A17B.07	-1166.85	-463.226	-1630.08
TCGA.EY.A1GT.01A.11R.A13S.07	-509.954	-685.436	-1195.39
TCGA.B5.A1MW.01A.11R.A32Y.07	-1527.96	-1264.44	-2792.4
TCGA.B5.A3FH.01A.11R.A19W.07	-1290.98	-394.519	-1685.5
TCGA.BG.A0MI.01A.11R.A040.07	-982.041	-143.127	-1125.17
TCGA.B5.A11W.01A.12R.A118.07	-617.756	-563.474	-1181.23
TCGA.AX.A0J1.01A.11R.A040.07	-1052.54	-353.278	-1405.81
TCGA.AX.A1CK.01A.11R.A137.07	-1316.05	-1367.31	-2683.36
TCGA.DI.A0WH.01A.12R.A12I.07	-1315.93	-646.968	-1962.9
TCGA.A5.A0R7.01A.31R.A16W.07	217.709	178.1	395.808
TCGA.BS.A0V8.01A.11R.A118.07	-528.651	-126.333	-654.984
TCGA.B5.A11H.01A.11R.A118.07	-459.266	384.605	-74.6617
TCGA.B5.A11Y.01A.21R.A10J.07	-676.236	1001.72	325.48
TCGA.E6.A2P9.01A.11R.A19W.07	-1513.1	-391.287	-1904.38
TCGA.AX.A1C5.01A.11R.A137.07	-1188.12	-821.581	-2009.7
TCGA.PG.A916.01A.11R.A37O.07	-1106.54	-513.389	-1619.93
TCGA.EC.A1NJ.01A.31R.A14D.07	-140.758	440.893	300.135
TCGA.BS.A0UF.01A.11R.A104.07	-498.626	664.121	165.496
TCGA.BS.A0TD.01A.11R.A104.07	-973.476	-267.216	-1240.69
TCGA.D1.A17D.01A.12R.A12I.07	-753.526	365.105	-388.421
TCGA.D1.A16R.01A.11R.A12I.07	-360.426	17.8137	-342.613
TCGA.A5.A0VQ.01A.11R.A104.07	-893.769	-173.891	-1067.66
TCGA.BS.A0VI.01A.11R.A14D.07	-166.152	-448.399	-614.551
TCGA.EY.A1GO.01A.11R.A14D.07	-1591.7	-1345.97	-2937.67
TCGA.A5.A0R8.01A.11R.A104.07	-418.534	456.575	38.0411
TCGA.A5.A0GU.01A.11R.A16W.07	-837.937	-102.025	-939.962
TCGA.B5.A3FD.01A.11R.A19W.07	-712.321	-768.893	-1481.21
TCGA.AX.A3FX.01A.11R.A22K.07	-749.07	-316.232	-1065.3
TCGA.BG.A0M7.01A.11R.A040.07	-634.33	87.3775	-546.953
TCGA.AP.A05P.01A.11R.A16W.07	-517.837	-418.238	-936.076
TCGA.BG.A0M0.01A.11R.A104.07	-1226.59	-1186.85	-2413.45
TCGA.E6.A1LX.01A.11R.A14D.07	-1579.55	-1061.79	-2641.34
TCGA.B5.A3FA.01A.11R.A19W.07	-1269.81	-621.375	-1891.18
TCGA.AJ.A3OJ.01A.11R.A22K.07	-593.399	15.9554	-577.443
TCGA.EO.A3AY.01A.12R.A19W.07	-761.518	568.246	-193.272
TCGA.BS.A0TJ.01A.11R.A104.07	-630.336	-728.168	-1358.5
TCGA.D1.A16F.01A.11R.A12I.07	-544.764	-184.771	-729.535
TCGA.BG.A18A.01A.21R.A12I.07	71.7322	-95.4025	-23.6702
TCGA.B5.A0JV.01A.11R.A104.07	-1378.58	-838.728	-2217.31
TCGA.D1.A1O5.01A.11R.A14D.07	-874.812	-383.71	-1258.52
TCGA.EC.A1QX.01A.31R.A16F.07	-425.612	410.157	-15.4554
TCGA.AP.A0LP.01A.12R.A104.07	-948.503	176.907	-771.596
TCGA.AJ.A3OL.01A.11R.A22K.07	-1619.77	-1472.94	-3092.71
TCGA.AP.A0LO.01A.11R.A040.07	-936.814	-654.691	-1591.5
TCGA.BG.A0MT.01A.11R.A104.07	-491.064	1.55302	-489.511
TCGA.BS.A0TC.01A.11R.A104.07	-1357.06	-348.718	-1705.78
TCGA.A5.A0GG.01A.11R.A118.07	-244.433	-121.795	-366.229
TCGA.AX.A1CJ.01A.11R.A137.07	-998.384	238.528	-759.856
TCGA.BK.A56F.01A.32R.A27V.07	-376.049	-530.664	-906.714
TCGA.BS.A0UL.01A.11R.A109.07	519.243	667.527	1186.77
TCGA.EO.A3B0.01A.12R.A19W.07	-375.989	-299.82	-675.809
TCGA.AX.A2HJ.01A.11R.A17B.07	-45.0939	-486.829	-531.923
TCGA.B5.A0KB.01B.11R.A14D.07	-385.026	596.049	211.023
TCGA.FI.A2D0.01A.11R.A17B.07	-858.83	-611.741	-1470.57
TCGA.AJ.A3BH.01A.11R.A19W.07	-665.457	-280.646	-946.103
TCGA.D1.A169.01A.11R.A12I.07	9.51071	762.515	772.026
TCGA.BG.A220.01A.11R.A157.07	-1593.22	-1344.66	-2937.88
TCGA.D1.A103.01A.11R.A10J.07	-730.377	-147.565	-877.942
TCGA.AX.A1CE.01A.11R.A137.07	-1517.83	-966.776	-2484.61
TCGA.A5.AB3J.01A.11R.A40A.07	400.009	-3.1652	396.844
TCGA.A5.A0G5.01A.11R.A040.07	-3.15238	1973.26	1970.11
TCGA.D1.A1NZ.01A.21R.A14D.07	-1101.97	-90.6985	-1192.67
TCGA.BG.A0W1.01A.12R.A109.07	-1174.02	-428.996	-1603.01
TCGA.AX.A3G9.01A.11R.A22K.07	-1552.28	-1288.48	-2840.76
TCGA.EO.A22Y.01A.11R.A180.07	-905.102	-917.885	-1822.99
TCGA.D1.A17Q.01A.11R.A12I.07	-726.334	-1002.36	-1728.7
TCGA.D1.A17K.01A.11R.A12I.07	-1632.54	-570.057	-2202.6
TCGA.AJ.A23O.01A.11R.A157.07	-417.343	502.294	84.9505
TCGA.D1.A1O7.01A.11R.A14D.07	-1452.53	-548.631	-2001.16
TCGA.DF.A2KU.01A.11R.A180.07	-580.843	1253.34	672.498
TCGA.EY.A1GP.01A.11R.A13S.07	-371.886	-496.265	-868.151
TCGA.DI.A1NO.01A.31R.A157.07	-1676.83	-1332.25	-3009.08
TCGA.AX.A1C9.01A.11R.A137.07	-902.554	-101.638	-1004.19
TCGA.EY.A2OP.01A.11R.A19W.07	-1709.82	-905.086	-2614.91
TCGA.AX.A1C4.01A.11R.A137.07	-1679.01	-1477.03	-3156.04
TCGA.BG.A0LW.01A.11R.A16W.07	-1302.94	-465.254	-1768.19
TCGA.AX.A0J0.01A.11R.A109.07	-1157.18	-869.34	-2026.52
TCGA.A5.A0GQ.01A.11R.A118.07	-877.137	649.615	-227.522
TCGA.D1.A101.01A.12R.A10J.07	250.24	702.898	953.138
TCGA.D1.A102.01A.11R.A10J.07	-434.22	-170.567	-604.786
TCGA.A5.A0GH.01A.21R.A16W.07	-1657.19	-1250.29	-2907.48
TCGA.AX.A06B.01A.11R.A00V.07	-179.399	-204.706	-384.105
TCGA.AP.A051.01A.21R.A00V.07	-905.174	-323.748	-1228.92
TCGA.EY.A1GC.01A.11R.A13S.07	-941.632	853.369	-88.2629
TCGA.A5.A0R9.01A.11R.A104.07	-373.988	-41.7883	-415.777
TCGA.BG.A0M2.01A.11R.A104.07	-1057.83	-402.598	-1460.43
TCGA.EO.A22S.01A.11R.A18M.07	-1469.87	-1268.71	-2738.58
TCGA.AJ.A8CT.01A.11R.A37O.07	-216.929	1035.66	818.729
TCGA.B5.A11R.01A.11R.A118.07	-1222.73	-519.354	-1742.09
TCGA.D1.A1NS.01A.11R.A14D.07	-1265.48	-347.656	-1613.13
TCGA.B5.A0K0.01A.11R.A16W.07	-130.641	506.038	375.398
TCGA.B5.A11U.01A.11R.A118.07	672.232	-324.928	347.304
TCGA.BS.A0WQ.01A.21R.A109.07	-1392.96	-928.244	-2321.2
TCGA.A5.A0GW.01A.11R.A16W.07	154.776	816.195	970.971
TCGA.A5.A7WJ.01A.12R.A34R.07	-2081.63	-1189.93	-3271.57
TCGA.D1.A3DH.01A.11R.A19W.07	-1553.16	-1234.89	-2788.05
TCGA.AX.A3FV.01A.11R.A22K.07	-1686.95	-803.533	-2490.48
TCGA.5S.A9Q8.01A.11R.A40A.07	-1132.67	-699.402	-1832.07
TCGA.D1.A0ZQ.01A.11R.A118.07	52.4159	-655.738	-603.322
TCGA.BK.A6W3.01A.12R.A34R.07	-731.983	304.13	-427.853
TCGA.D1.A3DA.01A.12R.A213.07	-1198.59	-570.847	-1769.44
TCGA.D1.A162.01A.11R.A118.07	-1076.13	-493.565	-1569.7
TCGA.BG.A0M4.01A.11R.A104.07	-634.422	-170.868	-805.29
TCGA.BK.A139.01A.11R.A118.07	-737.488	514.513	-222.975
TCGA.B5.A0K6.01A.11R.A040.07	-735.498	279.606	-455.892
TCGA.AX.A05T.01A.11R.A00V.07	-820.915	-486.437	-1307.35
TCGA.D1.A17B.01A.22R.A12I.07	295.114	1403.91	1699.02
TCGA.D1.A17R.01A.11R.A12I.07	-570.082	-576.993	-1147.08
TCGA.D1.A176.01A.11R.A12I.07	-1213.1	-369.614	-1582.71
TCGA.D1.A17N.01A.11R.A12I.07	144.813	724.017	868.83
TCGA.BS.A0TA.01A.11R.A104.07	-337.947	2085.01	1747.06
TCGA.AP.A1E4.01A.12R.A137.07	-942.362	-1530.36	-2472.73
TCGA.A5.A0GP.01A.11R.A040.07	-1106.15	-558.111	-1664.26
TCGA.AP.A05O.01A.12R.A118.07	-1102.96	96.1832	-1006.78
TCGA.B5.A11N.01A.11R.A118.07	-191.354	1485.75	1294.4
TCGA.BG.A0MH.01A.11R.A118.07	300.777	589.595	890.372
TCGA.B5.A11G.01A.13R.A118.07	-855.358	-99.2226	-954.581
TCGA.BG.A0MC.01A.21R.A040.07	-341.378	525.067	183.688
TCGA.D1.A17C.01A.11R.A12I.07	467.298	194.22	661.518
TCGA.BK.A139.01C.08R.A277.07	-107.744	-6.12311	-113.867
TCGA.EY.A5W2.01A.11R.A31O.07	-904.932	-174.023	-1078.95
TCGA.EY.A1GU.01A.11R.A13S.07	-1305.78	-334.51	-1640.29
TCGA.AX.A3FW.01A.11R.A22K.07	-1647.18	-1040.05	-2687.23
TCGA.BS.A0U8.01A.11R.A104.07	-815.592	-753.709	-1569.3
TCGA.B5.A11E.01A.11R.A10J.07	-1172.47	-879.854	-2052.32
TCGA.AX.A0IZ.01A.11R.A118.07	-309.339	735.161	425.822
TCGA.A5.A0GX.01A.11R.A040.07	111.282	267.459	378.742
TCGA.EY.A1G7.01A.11R.A13S.07	-1300.03	-1108.33	-2408.36
TCGA.BG.A0MG.01A.21R.A104.07	-1288.52	-234.21	-1522.73
TCGA.BG.A0MA.01A.11R.A17B.07	-471.857	-676.594	-1148.45
TCGA.AP.A0LT.01A.11R.A040.07	-1798.18	-909.292	-2707.47
TCGA.AX.A06L.01A.11R.A118.07	-147.3	263.65	116.351
TCGA.EY.A1GK.01A.11R.A13S.07	-692.051	162.642	-529.409
TCGA.BG.A222.01A.11R.A157.07	-1257.01	-375.274	-1632.29
TCGA.B5.A11J.01A.11R.A118.07	-1106.67	-375.103	-1481.77
TCGA.AX.A064.01A.11R.A00V.07	-865.02	-543.047	-1408.07
TCGA.D1.A17H.01A.11R.A12I.07	-91.2046	-57.4722	-148.677
TCGA.AJ.A3NE.01A.11R.A22K.07	-905.103	-21.8329	-926.936
TCGA.EY.A54A.01A.11R.A27V.07	-527.169	136.612	-390.558
TCGA.AP.A053.01A.21R.A00V.07	-1231.34	-1093.63	-2324.97
TCGA.AJ.A3BK.01A.11R.A19W.07	-777.349	482.836	-294.513
TCGA.DF.A2KN.01A.11R.A180.07	-429.427	800.341	370.914
TCGA.AX.A05Z.01A.11R.A00V.07	-413.55	1382.46	968.912
TCGA.AJ.A3I9.01A.11R.A22K.07	-1288.52	-1054.8	-2343.33
TCGA.EY.A1GL.01A.11R.A13S.07	-773.47	-742.257	-1515.73
TCGA.AX.A063.01A.11R.A00V.07	-383.834	941.384	557.551
TCGA.D1.A174.01A.11R.A12I.07	-60.1619	1182.76	1122.6
TCGA.A5.A0RA.01A.21R.A104.07	-1114.29	-333.914	-1448.2
TCGA.EO.A22R.01A.11R.A18M.07	-859.324	-540.844	-1400.17
TCGA.AP.A0LM.01A.11R.A118.07	563.592	831.938	1395.53
TCGA.AP.A1DK.01A.11R.A137.07	-543.435	272.479	-270.956
TCGA.B5.A11O.01A.11R.A118.07	-98.4043	121.363	22.9589
TCGA.AP.A0LV.01A.11R.A040.07	-436.757	-418.043	-854.8
TCGA.AX.A1CI.01A.11R.A137.07	-1586.28	-787.783	-2374.07
TCGA.B5.A11V.01A.11R.A10J.07	-928.137	-896.323	-1824.46
TCGA.BS.A0UA.01A.11R.A118.07	-108.858	483.5	374.642
TCGA.B5.A1MX.01A.11R.A144.07	-652.07	-114.469	-766.539
TCGA.EO.A3AU.01A.21R.A19W.07	-726.691	-14.9697	-741.661
TCGA.A5.A0GM.01A.11R.A040.07	-603.87	-733.562	-1337.43
TCGA.B5.A0JR.01A.13R.A466.07	-732.177	-180.194	-912.371
TCGA.BG.A221.01A.21R.A157.07	-561.937	480.815	-81.1218
TCGA.AX.A1CF.01A.11R.A137.07	-1207.62	-812.606	-2020.22
TCGA.AP.A0LD.01A.11R.A040.07	-892.63	-839.681	-1732.31
TCGA.EO.A22T.01A.21R.A18M.07	-487.848	-37.9722	-525.82
TCGA.B5.A0JT.01A.21R.A118.07	-852.696	-569.714	-1422.41
TCGA.AP.A0LS.01A.11R.A14D.07	-931.888	-719.468	-1651.36
TCGA.A5.A0GA.01A.11R.A040.07	-803.709	-390.167	-1193.88
TCGA.SJ.A6ZI.01A.12R.A34R.07	-685.24	771.446	86.2052
TCGA.AX.A05U.01A.11R.A00V.07	-861.022	-979.691	-1840.71
TCGA.EY.A2OQ.01A.11R.A19W.07	-843.958	-698.248	-1542.21
TCGA.AP.A1DO.01A.11R.A137.07	-2221.85	-885.678	-3107.53
TCGA.EY.A1H0.01A.11R.A13S.07	-1793.25	-1132.98	-2926.23
TCGA.D1.A17S.01A.11R.A12I.07	-1178.4	-524.894	-1703.29
TCGA.BS.A0TE.01A.11R.A104.07	-1150.44	-363.53	-1513.97
TCGA.D1.A1NY.01A.11R.A16F.07	-546.942	-466.642	-1013.58
TCGA.DF.A2KV.01A.11R.A180.07	-1223.57	402.039	-821.531
TCGA.EO.A1Y7.01A.11R.A157.07	-1688.12	-595.745	-2283.87
TCGA.EO.A22X.01A.11R.A180.07	-212.986	-152.46	-365.445
TCGA.D1.A16J.01A.11R.A12I.07	-808.092	590.906	-217.185
TCGA.D1.A17T.01A.11R.A12I.07	-1213.03	-137.419	-1350.44
TCGA.D1.A16Q.01A.12R.A12I.07	-368.561	224.316	-144.245
TCGA.D1.A0ZR.01A.21R.A10J.07	-1295.1	-986.446	-2281.55
TCGA.AP.A1DH.01A.31R.A137.07	-756.208	568.147	-188.061
TCGA.FI.A2D4.01A.12R.A17B.07	-938.675	-1047.08	-1985.76
TCGA.QS.A5YR.01A.31R.A31O.07	-507.804	397.961	-109.843
TCGA.EY.A1GR.01A.11R.A13S.07	-551.305	126.579	-424.726
TCGA.D1.A0ZU.01A.11R.A10J.07	-720.71	-1059.56	-1780.27
TCGA.AX.A3G1.01A.11R.A22K.07	-880.006	382.08	-497.925
TCGA.B5.A1MZ.01A.11R.A144.07	-485.365	143.855	-341.511
TCGA.QS.A744.01A.11R.A34R.07	-914.579	-1643.49	-2558.07
TCGA.BK.A13B.01A.51R.A22K.07	-1243.12	-203.787	-1446.91
TCGA.AP.A0LJ.01A.11R.A040.07	-639.056	263.915	-375.142
TCGA.A5.A0GR.01A.11R.A118.07	-79.6134	1161.93	1082.32
TCGA.AX.A0IS.01A.12R.A10J.07	-845.305	-594.546	-1439.85
TCGA.A5.A0GV.01A.31R.A16W.07	-1605.3	-1238.9	-2844.2
TCGA.AX.A3G8.01A.11R.A22K.07	-1714.27	-903.119	-2617.39
TCGA.D1.A0ZO.01A.11R.A118.07	-97.8393	-78.4397	-176.279
TCGA.B5.A0JZ.01A.11R.A040.07	-339.288	1033.39	694.101
TCGA.BG.A0RY.01A.11R.A104.07	-997.92	14.1218	-983.798
TCGA.BS.A0V6.01A.11R.A118.07	-913.999	84.7689	-829.23
TCGA.A5.A0GE.01A.11R.A16W.07	-258.998	-486.124	-745.122
TCGA.AP.A1DV.01A.21R.A137.07	-1533.37	-808.211	-2341.58
TCGA.AX.A060.01A.11R.A00V.07	-1720.01	-908.926	-2628.94
TCGA.AX.A3GB.01A.11R.A22K.07	-598.466	-18.0558	-616.522
TCGA.E6.A1M0.01A.11R.A144.07	-872.26	-518.673	-1390.93
TCGA.BG.A0VV.01A.21R.A118.07	-778.508	-260.967	-1039.48
TCGA.A5.A0GI.01A.11R.A040.07	-992.898	-465.102	-1458
TCGA.B5.A0K2.01A.12R.A104.07	-201.039	1150.92	949.881
TCGA.D1.A1O8.01A.11R.A14D.07	-103.772	1450.1	1346.33
TCGA.B5.A11F.01A.11R.A10J.07	-778.208	-800.972	-1579.18
TCGA.EY.A1GW.01A.22R.A13S.07	-1295.26	-771.944	-2067.2
TCGA.EY.A2OM.01A.11R.A18M.07	-388.19	-567.844	-956.033
TCGA.BK.A0C9.01A.11R.A00V.07	-651.905	173.072	-478.833
TCGA.BS.A0TG.01A.32R.A16W.07	116.747	264.039	380.786
TCGA.AX.A2HH.01A.11R.A32Y.07	-1600.81	-1505.51	-3106.33
TCGA.AP.A059.01A.21R.A118.07	-448.398	1481.8	1033.4
TCGA.BS.A0UV.01A.11R.A16W.07	-1062.43	-666.295	-1728.73
TCGA.A5.A0GJ.01A.11R.A040.07	-242.227	349.367	107.14
TCGA.BG.A0M8.01A.12R.A104.07	710.481	1545.63	2256.12
TCGA.BS.A0U9.01B.21R.A10J.07	-1482.95	-871.317	-2354.27
TCGA.AJ.A8CV.01A.11R.A37O.07	-858.433	117.128	-741.304
TCGA.EY.A1GH.01A.11R.A13S.07	-1101.54	-460.123	-1561.67
TCGA.AP.A1E1.01A.11R.A137.07	-1354.8	-288.872	-1643.67
TCGA.AJ.A5DV.01A.11R.A27V.07	-1298.97	-31.2179	-1330.18
TCGA.B5.A121.01A.31R.A118.07	-990.475	-690.748	-1681.22
TCGA.D1.A16O.01A.11R.A12I.07	-771.816	-1092.8	-1864.61
TCGA.BS.A0UJ.01A.12R.A104.07	-978.002	204.127	-773.875
TCGA.AX.A1CN.01A.11R.A137.07	-1005.7	-1241.25	-2246.95
TCGA.AX.A05W.01A.21R.A466.07	-1114.07	519.665	-594.409
TCGA.B5.A3FB.01A.11R.A19W.07	-1494.95	-544.879	-2039.83
TCGA.A5.A0GD.01A.11R.A16W.07	-1483.07	7.66502	-1475.4
TCGA.BG.A0VZ.01A.11R.A109.07	-671.227	-16.0269	-687.254
TCGA.D1.A0ZV.01A.11R.A10J.07	-362.456	777.174	414.718
TCGA.AJ.A3BI.01A.11R.A213.07	-864.837	428.519	-436.318
TCGA.B5.A1MR.01A.31R.A14D.07	-160.887	1994.89	1834.01
TCGA.AP.A0LL.01A.12R.A104.07	-704.009	-359.859	-1063.87
TCGA.A5.A1OK.01A.11R.A14M.07	-557.57	-348.821	-906.391
TCGA.AP.A1E3.01A.11R.A137.07	147.807	-724.343	-576.536
TCGA.AJ.A3EM.01A.11R.A213.07	-1202	-1602.37	-2804.37
TCGA.EY.A1GD.01A.11R.A13S.07	-1216.8	-651.351	-1868.15
TCGA.SJ.A6ZJ.01A.12R.A34R.07	-787.482	-605.28	-1392.76
TCGA.D1.A16E.01A.22R.A12I.07	-746.571	0.315891	-746.256
TCGA.AJ.A2QL.01A.11R.A18M.07	-764.008	399.619	-364.389
TCGA.EO.A3KX.01A.11R.A22K.07	-1500.21	-1232.5	-2732.71
TCGA.D1.A163.01A.11R.A12I.07	-543.871	-263.357	-807.228
TCGA.EY.A1GQ.01A.21R.A13S.07	-382.319	-725.635	-1107.95
TCGA.D1.A16V.01A.11R.A12I.07	-921.335	64.6532	-856.682
TCGA.BS.A0UM.01A.11R.A104.07	-1053.56	795.062	-258.503
TCGA.H5.A2HR.01A.11R.A180.07	-1075.26	-13.785	-1089.04
TCGA.A5.A0G9.01A.11R.A040.07	-1050.39	-78.7851	-1129.18
TCGA.B5.A0K9.01A.21R.A104.07	-1068.02	-37.2616	-1105.28
TCGA.AP.A054.01A.11R.A16W.07	-1550.56	-1438.25	-2988.81
TCGA.AX.A2H7.01A.12R.A18M.07	-1251.7	-862.634	-2114.33
TCGA.BG.A0MS.01A.11R.A104.07	-836.229	-290.68	-1126.91
TCGA.D1.A0ZN.01A.11R.A118.07	-443.611	-307.308	-750.919
TCGA.AP.A05N.01A.11R.A00V.07	-632.07	-940.232	-1572.3
TCGA.BK.A13C.01A.11R.A118.07	-1165.4	-629.808	-1795.2
