# Supplementary material for: CXCR3 predicts the prognosis of endometrial adenocarcinoma
Source: BMC Med Genomics. 2023 Feb 7;16:20. doi: 10.1186/s12920-023-01451-9 (PMC9903462; doi:10.1186/s12920-023-01451-9)
Supplement: Supplementary file 2 — Additional file 2: Table S2. Identification and validation of the prognostic immune-gene biomarker [file 12920_2023_1451_MOESM2_ESM.xlsx]

## Sheet: the training set
id	futime	fustat	IL21R	CYBB	CMKLR1	CTSS	APOE	CXCL9	MS4A4A	NCF2	WIPF1	ADAMDEC1	CD163	LILRB2	HAVCR2	PLA2G7	FCER1G	SLAMF7	SLAMF8	CD86	WAS	PRKCB	P2RX7	ITGB2	SIRPB1	CLEC2B	SELL	FCRL3	SRGN	CCL18	CD28	ICOS	SIGLEC1	LY9	PTPRC	CXCR3	ARHGDIB	CSF2RB	FCRL5	RHOH	APOC1	JAK3	C1QB	RAC2	MS4A7	IKZF1	CD247	NCF1	FPR3
TCGA-BS-A0U5	8.0411	0	3.80735	7.3837	6.10852	10.2691	10.4242	6.26679	5.04439	6.96578	8.72792	3.80735	6.39232	4.58496	6.72792	6.98868	8	5.52356	6.42626	6.49185	6.74147	5.12928	5.83289	9.01959	3.16993	6.96578	4.85798	3.70044	8.42206	2.32193	4.08746	3.32193	6.06609	5.24793	7.58496	5.45943	10.1662	5.2854	1	5.64386	7.88264	7.33985	9.46352	7.35755	5.70044	6	5.85798	3.58496	5.80735
TCGA-5B-A90C	3.29315	0	6.55459	9.94983	7.91289	11.1453	12.1309	8.66534	7.24793	8.50383	9.86573	8.66534	9.7364	6.71425	8.09276	9.58871	9.53722	8.03892	8.12928	7.33092	7.33985	5.90689	4.75489	10.0566	3.45943	8.21917	7.8392	5	10.0593	9.15228	4.64386	4.80735	8.06609	4.39232	9.21675	5.35755	11.4226	7.52356	5.12928	6.12928	9.45121	8.97728	10.8994	8.13955	8.224	7.20945	6.12928	5.93074	8.86109
TCGA-AX-A3FS	0.0191781	0	6.42626	9.86728	8.67243	10.6847	11.7448	10.8595	8.10852	8.3966	12.7046	6.39232	9.75489	8.15987	8.41785	8.28077	9.71939	8.70044	8.29462	8.39232	7.31288	7.20945	6.45943	10.3531	5.16993	7.34873	7.45943	5.90689	10.703	8.80413	6.04439	5.49185	8.87652	5.39232	9.70217	6.10852	10.9887	7.47573	5.16993	8.5812	10.1548	8.71081	11.5641	8.93074	8.56605	7.76155	6.80735	5.72792	9.65284
TCGA-AX-A3FZ	0.0164384	0	5.32193	8.01681	8.36194	10.2703	14.857	4.90689	8.55842	6.30378	12.3095	3.16993	9.88111	6.37504	6.98868	8.14466	9.05528	4	6.9542	6.08746	7.11894	4.45943	6.55459	8.9629	3	5.67243	4.45943	0	9.23362	5.32193	6.39232	2.32193	8.03342	2.32193	6.44294	4.08746	10.4919	5.85798	3.32193	3.32193	11.1105	8.04985	11.4357	7	8.06609	5.97728	4.24793	3.45943	6.88264
TCGA-AJ-A3EL	1.87397	0	8.33092	9.76984	8.24793	11.3826	13.3422	11.5722	8.53138	7.84549	10.9114	8.75154	10.1536	9.34873	9.41151	7.53138	10.6528	9.96	8.40939	8.59246	9.77808	7.97154	6.89482	11.3197	6.67243	9.65642	8.75489	6.56986	11.8372	8.61102	6.6865	7.87652	9.86728	7.29462	10.29	8.42206	11.7603	7.8009	8.29921	8.5812	12.0192	9.6987	13.6138	11.5003	9.10329	8.49185	8.98299	6.6865	9.01959
TCGA-B5-A0JX	4.89589	0	6.67243	10.2444	8.19967	11.7343	12.1478	9.38154	7.34873	7.98299	9.98584	7.10852	9.47168	7.43463	8.67596	7.24793	10.1241	8.60733	8.8392	7.8392	8.81378	7.56224	6.22882	11.4722	4.85798	7.09803	7.56986	5.61471	10.7985	7.2384	6.16993	5.93074	9.16742	6.04439	9.60918	6.9542	11.4993	8.31288	5.93074	6.80735	10.1774	9.11114	12.0393	10.0417	7.34873	8.37938	7.18982	6.59991	8.46352
TCGA-B5-A11Z	1.44658	0	5.45943	6.85798	6.96578	11.5216	10.8384	5.39232	5.90689	7.86419	9.01123	5.12928	8.45943	6.94251	6.08746	4.52356	7.06609	5.42626	6.20945	4.64386	5.85798	5.08746	5.97728	9.13186	1.58496	6.16993	6.37504	2.80735	8.43879	6.22882	4.75489	3.80735	4.64386	4.64386	8.13955	5.70044	9.76487	6.18982	3.58496	5.52356	6.37504	7.56986	9.25739	8.01123	6.45943	7.17991	5.45943	3.16993	5.64386
TCGA-BG-A0W2	4.71507	0	6.22882	8.41785	7.15987	11.0728	11.1209	6.18982	7.56224	6.89482	9.66888	6.18982	9.47371	6.6865	7.70736	9.93958	9.47168	7.11894	7.55459	6.50779	8.00562	5.75489	5	10.4009	3.32193	7.45943	6.30378	2	9.7211	4.75489	5.35755	4.39232	4.52356	4.24793	8.71081	5.93074	10.8057	6.65821	4.08746	5.83289	8.42626	8.19967	11.5694	8.90087	7.92481	7.2384	6.37504	4.39232	6.70044
TCGA-EY-A1G8	1.24932	1	2.80735	6.08746	6.12928	8.98584	10.6129	4.24793	4.39232	6.44294	7.45943	2.58496	7.66534	5.75489	4.85798	5.32193	7.94837	5	5.32193	4.64386	5.9542	4.32193	4.75489	8.81698	3.16993	6.2854	5.39232	1	8.36194	5.70044	2.32193	0	5.52356	0	5.20945	2	9.17742	4.39232	0	2.80735	7.62936	6.2854	8.59619	6.72792	5.04439	3.90689	3.58496	4.08746	4.85798
TCGA-FI-A2D6	2.84932	1	7.7211	10.7499	9.5411	11.058	13.4206	12.0795	8.25267	8.93369	10.0485	7.74819	10.8146	9.2503	8.26209	8.71425	10.5555	10.1799	9.87344	8.14975	8.88264	8.3837	7.30378	12.5445	6.94251	6.49185	7.16993	5.70044	10.6119	9.52748	6.12928	5.42626	9.64926	5.83289	9.51964	8.25739	11.4455	8.47168	5.39232	6.76818	9.73809	9.26444	13.4046	10.218	6.71425	8.10852	7.72792	7.25739	8.19967
TCGA-B5-A5OC	3.42192	0	8.76155	12.0671	9.93958	13.9079	13.9922	14.4711	9.32867	9.91289	12.2842	10.5925	11.5172	10.0042	10.3652	9.8009	11.4757	11.4594	10.6457	10.0848	9.88264	9.55459	8.13443	12.0182	8.37069	9.69523	10.0835	8.15987	12.4798	12.0735	8.17991	8.08215	10.3443	7.57743	12.3794	9.03067	12.6593	10.1111	8.00562	9.10329	11.9396	10.7591	13.3209	11.5703	10.3421	10.275	9.26913	7.72792	10.9039
TCGA-AX-A2HD	3.87397	0	5.49185	9.18735	6.64386	10.7682	10.9151	8.67948	6.56986	7.80735	9.89785	4.39232	9.13955	6.49185	7.58496	5.78136	9	7.41785	7.43463	6.85798	7.91289	6.56986	5.9542	10.4094	3.80735	5.42626	5.61471	3.70044	10.2021	3.90689	5.58496	3.45943	7.36632	5.08746	8.49985	5.90689	10.3454	6.61471	6.24793	5.67243	7.87652	8.14466	10.9908	8.67243	6.91886	6.98868	5.55459	5.04439	7.69349
TCGA-AJ-A2QO	3.11507	1	5.32193	8.82972	7.58496	11.0021	13.4026	10.1319	7.55459	10.4147	9.79766	7.8009	9.53722	7.49185	8.10852	7.09803	10.1306	8.11894	8.49586	7.91289	8.2384	6.76818	6.10852	11.6644	4.90689	7.37504	7.83289	4.64386	10.9189	8.87036	5.58496	5.04439	8.56224	5.24793	9.04712	6.49185	11.0761	7.34873	5.83289	6.80735	11.3365	8.10329	11.5854	9.66888	7.61471	7.5157	8.43463	7.14975	8.15987
TCGA-B5-A0JU	4.93699	0	3.90689	7.25739	4.70044	9.88722	8.45121	6.35755	4.39232	5.04439	8.29921	2.58496	6.14975	4.85798	4.80735	7.43463	6.22882	4.24793	5.12928	4.08746	6.10852	4.90689	4.39232	7.8392	2	4.64386	5.32193	3.16993	8.16993	1.58496	3.58496	3.32193	5.2854	2.80735	6.96578	3.58496	9.50779	5.16993	1.58496	4.08746	4.64386	6.39232	7.89482	7.03342	4.45943	5.2854	4.58496	2.32193	4.85798
TCGA-D1-A2G6	0.706849	1	5.64386	8.86728	7.11894	10.0417	11.3805	6.61471	6.64386	7.81378	9.78627	6.44294	8.19476	7.05528	7.40088	6.93074	8.70044	6.83289	7.32193	7.09803	7.93664	5.67243	4.80735	10.4615	5.16993	7.53916	5.12928	4	9.5157	3.70044	4.16993	3.58496	9.5812	4.75489	8.14975	5.67243	10.6812	6.9542	3.45943	5.45943	8.50779	7.76155	10.9643	8.02791	8.03892	6.67243	5.9542	5.08746	7.80735
TCGA-D1-A0ZS	0.405479	0	3.16993	8.53138	5.49185	9.08215	11.6957	5.52356	6.06609	7.36632	9.21917	6.14975	8.42626	6.33985	6.83289	6.82018	8.18488	6.24793	7.84549	6.47573	6.45943	5.24793	6.59991	9.84549	4.45943	6.18982	4.52356	2.58496	9.55267	6.06609	2.32193	2.80735	7.46761	3	6.30378	2.80735	10.9929	5.75489	1	4.70044	7.11894	8.60733	9.14975	9.79766	6.40939	8.87036	4	4.39232	7.12928
TCGA-D1-A167	1.30959	0	4.39232	6.97728	5.52356	8.97154	7.61471	7.34873	4.58496	7.24793	7.57743	2.32193	6.24793	4.45943	5.61471	2.80735	6.55459	4.08746	6	4.52356	7	4.52356	3.58496	8.54689	1.58496	4.16993	3.32193	2.32193	7.21917	5.52356	2.58496	2.80735	6	1.58496	7.40088	5.20945	8.3966	5.35755	0	4.39232	5.08746	7.26679	7.41785	7.43463	3.90689	5.49185	5.55459	2.32193	5.55459
TCGA-B5-A3F9	11.3836	0	7.18982	10.0741	7.66534	11.9035	13.2478	7.29462	8.52748	7.63662	10.6847	7.55459	10.3365	9.87191	8.89178	9.77643	10.375	7.65821	8.41785	7.89482	8.24793	7.43463	6.35755	11.0821	3.70044	8.91886	8.03892	5.58496	11.3907	10.4357	6.83289	4.9542	7.96578	5.20945	9.61839	5.55459	11.3647	8.01681	2.58496	6.96578	11.3565	9.05528	12.1684	9.64024	9.63662	8.09803	7.11894	5.72792	7.81378
TCGA-EY-A1GE	2.03014	0	5.97728	9.97011	7.63662	12.188	11.7727	7.18982	7.27612	8.3837	10.2923	7.2854	8.52356	7.15987	8.39232	6.84549	9.55075	7.15987	8.05528	7.52356	8.20945	7.44294	7.48382	11.1079	4.70044	7.31288	7.62205	4.24793	10.796	6.40939	6.72792	4.58496	7.88264	6.26679	10.0389	6.12928	11.0007	7.39232	4.9542	8.16491	9.74987	8.71081	11.2544	9.48583	8.37504	8.58871	7.59991	5.16993	7.54689
TCGA-AP-A1DM	4.65753	0	4.75489	5.80735	3.70044	9.21189	9.13955	8.67596	4.39232	6.12928	9.38802	1	5.61471	5.90689	6.2854	4.45943	7.75489	6.20945	6.2854	5.58496	7.01123	5.32193	4.52356	8.74147	4.64386	7.78136	5	5.49185	8.05528	4.39232	4	3.90689	5.45943	5.32193	7.76155	6.30378	10.3619	6.35755	4.70044	6.10852	5.45943	8.47168	8.16491	8.62571	6.10852	7.03342	6.42626	2.58496	4.45943
TCGA-D1-A17M	0.852055	0	4.90689	7.62936	5.64386	11.0437	9.35094	7.88264	5	7.48382	8.61839	5.04439	6.45943	5.64386	6.42626	5.16993	7.82655	6.33985	6.62936	6.30378	6.98868	5.78136	4	9.66356	2.80735	5.70044	5.35755	3.32193	8.21917	3.58496	3.16993	4	5.80735	3.90689	7.49185	5.32193	9.47371	5.70044	4	5.72792	6.04439	6.90689	9.70563	7.98868	5.70044	6.32193	5.83289	4.75489	5.83289
TCGA-D1-A1O0	0.172603	0	3.80735	6.62936	6.02237	9.78136	14.0024	4.58496	6.04439	5.9542	8.18982	4.32193	7.45121	5.67243	6.61471	5.2854	8.66178	5.20945	6.20945	6.12928	7.60733	3.90689	5.16993	8.98014	3.16993	6.08746	5.16993	2.32193	8.36194	4.80735	4.32193	3.80735	8.63662	3	6.49185	5.42626	10.0196	5.32193	1	3.32193	10.4798	8.03892	10.7977	9.44501	6.84549	6.64386	6	4.24793	6.20945
TCGA-AP-A056	7.1726	0	5.85798	9.97871	7.80735	10.611	13.1867	10.2408	7.87652	8.55459	9.8857	7.49985	9.71081	8.29921	8.81378	8.224	9.46352	8.04439	9.05528	7.83289	7.74819	5.93074	5.42626	10.8154	5.61471	6.64386	6.20945	3.80735	9.99152	11.0091	5.45943	4.75489	7.65821	4.45943	8.93369	7.62205	10.6891	6.87036	4.08746	6.14975	9.67419	8.12928	12.3537	9.29002	8.07146	7.2384	6.72792	5.78136	9.19476
TCGA-DF-A2KR	5.10959	0	6.53916	10.4294	7.48382	11.6165	12.6195	7.86419	7.14975	8.80735	9.17991	6.67243	10.0647	7.64386	8.46352	5.67243	9.83763	8.38802	8.18488	8.13955	8.27612	6.59991	7.49185	11.5584	7.13955	7.26679	7.46761	3.16993	10.6357	6.94251	4.85798	3.80735	9.12412	5.04439	9.5216	6.18982	11.032	7.93664	6.18982	6.47573	10.4533	9.06609	12.2894	10.1396	8.82972	8	6.37504	6.82018	8.09276
TCGA-BS-A0V7	5.29863	0	6.14975	7.78136	8.15987	8.23362	13.7831	5.32193	4.85798	5.67243	10.5594	3.70044	7.14975	8.75154	6.93074	7.93664	9.11634	7.62936	7.6865	6.45943	8.3966	6.83289	7.01123	10.3421	0	8.67243	6.6865	4.75489	8.80735	5.45943	6.06609	4.32193	8.54689	6.2854	5.97728	7.02237	11.7908	6.02237	5	6.72792	10.5362	10.7952	11.0035	9.69523	8.26209	7.56986	7.76818	4.90689	6.22882
TCGA-AP-A0LE	9.19726	0	4.70044	6.39232	5.75489	8.28077	9.73302	8.16491	4.64386	5.39232	7.86419	3.16993	4.80735	6.96578	6.06609	5	8.30834	6.26679	7.17991	5.61471	7.59246	4.39232	4.32193	8.86728	2.58496	6.32193	4.24793	3.32193	7.20945	4.85798	3.90689	4	6.58496	3.58496	5.12928	5.80735	10.9794	5.12928	3.45943	4.9542	7.24793	7.62936	9.84862	7.85798	5.80735	5.64386	6	5	4.39232
TCGA-D1-A3DG	0.712329	1	1.58496	8.69697	7.98868	9.20212	12.9947	4.9542	7.83289	6.97728	8.7879	5.16993	9.85331	6.82018	7.48382	6.70044	8.18982	5.24793	6.32193	6.80735	7.40088	5.64386	4.24793	10.1523	3.32193	6.24793	5.58496	0	9.56415	7.80735	5.39232	2.32193	9.45121	2.80735	6.58496	4.24793	10.6502	5.42626	1	7.34873	9.97871	7.02237	12.2633	7.52356	7.99435	7.96578	5.55459	5.72792	7.40088
TCGA-AX-A062	3.83288	0	3.58496	6.37504	4.58496	8.89482	8.96	6.16993	4.24793	5.04439	8.61839	5.16993	5.35755	4.45943	5.20945	5.80735	6.53916	3.58496	5.67243	3.32193	5.55459	2.80735	4.64386	7.71425	2.32193	6.64386	3.32193	1	7.52356	5.58496	0	0	3.70044	3.16993	5.24793	5	8.93958	4.64386	1	4.9542	5.85798	6.30378	7.76818	6.74147	4.32193	3.70044	2	1	5.61471
TCGA-D1-A2G5	3.9863	0	3	8.04439	5.72792	10.1007	9.79604	5.61471	5.16993	8.89178	8.40514	4.9542	7.58496	5	6.16993	4.90689	7.55459	4.70044	5.52356	5.75489	6.35755	4.39232	5.70044	8.41363	2.58496	4.24793	4.32193	2.80735	8.56986	4.80735	4.85798	3.32193	7.49185	4.80735	7.06609	4.52356	9.12153	5.45943	1.58496	4.64386	7.36632	6.75489	9.10852	6.82018	6.10852	8.47573	4.45943	2.32193	6.83289
TCGA-AX-A06F	4.78904	0	5.83289	9.50779	7.22882	10.9816	14.0933	11.9661	6.98868	8.53138	8.85487	8.00562	9.5157	8.05528	8.02791	7.45121	9.90839	9.35535	9.37938	7.56986	7.66534	6.40939	6.45943	11.5765	6.89482	6.42626	5.75489	3.70044	9.30834	9.71081	3.70044	3.45943	8.47168	5.55459	8.86419	7.56224	10.5196	7.49185	3.58496	7.18982	10.5265	7.94251	13.0172	9.39017	6.61471	7.13955	6.76818	7.67243	8.20945
TCGA-AX-A05Y	7.35342	0	3.16993	6.20945	4.32193	10.4409	12.4268	2.80735	4.39232	6.30378	7.27612	1.58496	6.12928	4.32193	5.35755	7.78136	7.36632	3.70044	5.80735	4.52356	6.89482	2.58496	4	9.59432	3.70044	5.67243	3.32193	0	7.37504	2.32193	3	0	6.20945	3.16993	5.61471	3.32193	9.32867	4.39232	1	3.45943	8.62936	7.87652	9.32643	9.16993	4.32193	5.20945	5.24793	4.52356	4.52356
TCGA-DF-A2KZ	2.26301	0	6.82018	9.5157	7.35755	10.8887	11.7052	9.35975	7.39232	8.3837	9.59991	6.42626	9.59432	8.05528	7.82018	7.59246	9.71768	8.40088	8.03892	7.27612	8.55842	6.85798	5.45943	11.0444	7.27612	8.27146	7.91886	4.64386	10.7912	4.80735	5.70044	5	7.98868	5.64386	8.60733	7.07682	11.4584	8.11374	5.78136	6.67243	8.64746	8.92184	11.4231	10.1611	7.43463	7.85798	6.94251	6.61471	7.90087
TCGA-QS-A5YQ	2.07945	0	7.47573	10.2009	8.40514	11.3608	14.6622	9.60918	7.61471	8.37069	10.062	7.54689	9.87036	8.25267	9.06878	6.32193	10.4929	8.55075	8.7039	8	9.05799	7.08746	6.44294	11.6096	4.08746	8.66178	7.53916	6.16993	10.8345	7.09803	6.10852	6.39232	8.93369	6.44294	9.56033	7.62205	11.4798	7.82655	5.55459	7.76155	12.3518	9.35975	12.1941	10.1662	7.94251	8.12928	8.18982	7.09803	8.23362
TCGA-D1-A175	0.553425	0	5.04439	7.05528	6.40939	8.84549	10.3565	8.69697	5.04439	6	8.44708	5.16993	6.80735	5.72792	5.83289	5.80735	7.21917	6.47573	6.49185	5.55459	6.44294	5.70044	5.32193	9.17742	3.70044	5.80735	6.04439	3.16993	8.24317	5.16993	5.39232	4.45943	5.97728	4.24793	8.22882	6.67243	9.55075	5.80735	3.32193	5.45943	6.93074	7.88264	9.31967	8.44708	4.52356	6.90689	6.67243	4.39232	5.93074
TCGA-SL-A6JA	0.0191781	0	4.24793	7.78136	6.50779	12.5319	11.4502	7.09803	5.67243	8.02791	8.14975	3.32193	7.49985	5.04439	7.02237	6.12928	8.52748	6.02237	6.45943	6.42626	7.53916	5.08746	5.20945	9.33762	3	9	5.20945	6.12928	9.47168	2.80735	4.24793	3.80735	7.01123	3	6.52356	4.75489	10.1137	4.85798	2	8.7211	9.01123	9.15987	10.4346	8.76487	6.67243	5.85798	5.52356	5.49185	5.97728
TCGA-BG-A0VT	4.29589	0	4.85798	7.64386	6.70044	11.0444	9.85019	6.2854	6.72792	5.67243	9.89178	2.80735	7.32193	6.04439	6.49185	7.6865	8.99435	4.90689	6.49185	8.3443	7.16993	5.08746	4.9542	8.95128	3.58496	7.97728	6.44294	4.52356	9.77972	5.35755	5.83289	3.58496	5.61471	4.39232	8.14466	5.97728	11.3652	5.93074	2.80735	5.97728	7.20945	8.0607	9.82972	9.27146	7.05528	7.06609	6.26679	4.32193	6.56986
TCGA-AX-A2HA	6.78082	0	4.70044	7.11894	5.20945	10.6653	8.65821	8.81698	5.2854	5.64386	8.43045	4.85798	5.72792	5.88264	7.33985	7.97728	8.74483	5.75489	6.47573	6.42626	7.31288	4.80735	5.58496	8.47573	3	6.2854	6.18982	3.58496	9.65642	4.32193	4.08746	4.80735	5.78136	5.2854	8.08746	5.78136	9.73809	5.75489	2.32193	5.88264	7.78136	7.9542	9.06609	8.35315	5.45943	6.44294	6.20945	2.80735	5.83289
TCGA-AW-A1PO	0.0465753	0	3.32193	6.55459	6.94251	8.65105	10.8447	4.85798	5.70044	6.56986	7.42626	6.04439	7.47573	6.06609	6	5.2854	8.25739	5.58496	6.49185	5.55459	6.70044	3.70044	5.78136	8.41363	4	5.16993	4.24793	2.32193	8.48784	5.08746	4.16993	2.32193	7.88264	2.58496	6.37504	3.58496	9.15228	4.80735	2	3	8.26209	6.64386	9.6987	7.62936	5.52356	6.78136	5.20945	4.58496	7.24793
TCGA-BG-A187	1.2274	0	4.80735	7.99435	7.05528	10.5632	12.1731	5.78136	6.80735	5.88264	8.27146	6.2854	8.64024	6.44294	6.97728	5.45943	8.10852	6.74147	7.75489	5.2854	7.2854	5.04439	5.08746	10.8887	3.58496	5.35755	4.45943	2.32193	8.55459	5.20945	4.75489	2.58496	8.44294	4.39232	7.15987	5.88264	10.5048	6.70044	1.58496	5.52356	7.70044	7.67243	11.3945	8.64386	6.16993	6.78136	7.15987	5.88264	6.64386
TCGA-B5-A11I	6.30959	0	7.62205	11.4863	9.97441	12.8632	14.739	9.54882	7.84549	8.85175	10.5613	10.9679	11.5314	8.72792	9.25739	9.05528	10.668	10.255	9.82814	9.10591	9.13186	8.05528	7.54689	12.4136	5.80735	7.65821	9.31967	5.72792	10.7707	10.6944	6.22882	5.67243	11.0654	6.6865	10.3072	7.62205	11.6698	9.36632	4.75489	7.33092	11.0341	9.25503	12.7017	10.098	8.53528	8.76155	7.67243	8.40514	10.6582
TCGA-B5-A11S	6.10685	0	5.08746	9.77149	7.2384	11.3387	11.7486	7.14975	6.72792	7.04439	9.12153	8.46761	8.48784	6.08746	7.63662	7.67948	8.41785	7.30378	8.03342	6.89482	7.10852	5.88264	6.30378	10.7928	3.32193	6.94251	5.08746	2.58496	9.66711	6.39232	5.39232	4.16993	6.32193	3.32193	8.75489	4.70044	10.4686	8.04439	3.32193	5.67243	9.47168	7.84549	10.4564	8.18982	6.76818	7.18982	6.16993	4.64386	7.59991
TCGA-B5-A11L	9.96164	1	6.32193	9.73471	7.07682	11.1997	10.0768	8.52356	6.72792	8.8009	9.85019	6.39232	8	7.64386	7.90087	5.39232	10.0389	9.50184	8.0607	7.44294	8.36632	8.01681	5.78136	11.5103	4.85798	7.20945	7.09803	3.70044	10.4019	4.9542	4.85798	3.90689	6.08746	6.40939	9.56415	6.62936	11.5445	8.18982	8.33092	6.80735	7.58496	8.78136	11.3998	10.2866	7.31288	8.14466	6.58496	6.98868	7.7879
TCGA-EO-A3AS	2.86575	0	6.10852	9.50779	6.72792	11.9758	12.3281	8.35755	7.54689	8.24317	10.8146	6.53916	9.48784	6.53916	8.42206	9.42206	9.01402	8.90388	7.72792	7.7211	8.10329	5.35755	6.74147	10.8857	5.35755	7.56986	9.74819	3	9.94544	4.85798	4.85798	3.58496	9.17742	5.49185	9.00843	5.80735	11.0265	7.93664	8.29462	6.22882	9.8009	9.11114	11.2912	10.764	8.77479	8.31288	5.9542	5.75489	7.43463
TCGA-A5-A3LO	2.12603	0	6.35755	9.19229	7.80735	11.0835	11.0369	8.5812	7.10852	11.1273	9.47978	5.78136	8.81057	7.24793	7.08746	9.76818	8.92778	7.07682	8.06609	6.53916	7.87652	6.16993	6.75489	9.99294	5.42626	7.83289	8.48784	4.75489	10.332	9.93369	5.35755	5.52356	8.00562	4.32193	8.70736	6.04439	11.9099	8.18488	4.08746	6.49185	9.01681	8.76818	9.91289	8.61102	6.78136	7.19967	6.61471	6.24793	8.04985
TCGA-D1-A16Y	1.45753	0	3.70044	4.70044	4.52356	8.24317	10.9211	5.52356	3	5	7.67948	1.58496	5.49185	6.20945	4.64386	4.85798	6.6865	4.39232	5.88264	3.32193	7.05528	3.80735	3.58496	9.20212	1.58496	5.08746	2	0	5.58496	1	2.32193	2	4.85798	3.16993	5.16993	5.58496	10.0674	4.08746	0	3.45943	5.88264	9.85953	9.45533	10.4553	2.80735	5.08746	5.39232	5.64386	3.80735
TCGA-EY-A1GX	3.6274	1	1.58496	6.88264	5.16993	10.6248	11.3078	4.16993	4.64386	6.50779	8.04439	1.58496	5.24793	3.32193	4.90689	4.80735	6.94251	3.58496	4.85798	4.24793	8.06609	3.58496	2.80735	7.98868	2.32193	5.70044	3.80735	1.58496	9.01681	3.80735	4.80735	1	6.20945	1.58496	4.90689	1.58496	9.82496	4.08746	1.58496	4.75489	9.20212	8.27146	7.70044	5.16993	5.78136	4.32193	4.08746	3.90689	5.45943
TCGA-D1-A17U	1.90959	0	6.47573	9.49386	7.59991	11.2912	13.0281	8.18982	6.89482	8.68299	8.97728	5.2854	8.94251	6.94251	8.06609	5.61471	9.56415	6.83289	8.48382	7.12928	7.91289	7.10852	6.2854	11.3537	4.39232	6.22882	5.55459	4.52356	9.43254	6.2854	5.72792	4.39232	7.31288	4.24793	8.35755	5.72792	10.5236	7.19967	5.04439	6.04439	9.77149	7.82655	11.3718	9.17991	6.76818	7.21917	6.40939	6.2854	7.73471
TCGA-AX-A2HK	0.246575	1	3.45943	7.44294	6.14975	10.2252	11.8265	5.75489	7.30378	6.53916	8.77808	7.98868	8.37504	7.10852	7.33985	7.43463	9.33539	6.47573	6.14975	7.76155	6.9542	5.16993	4.52356	9.10066	6.50779	6.90689	8.47978	0	10.7448	5.20945	5.20945	2.58496	8.80735	4.32193	6.97728	3.90689	10.7406	5.58496	1	4.85798	9.11894	8.84549	11.0775	7.57743	7.07682	5.75489	4.9542	4.85798	8.33985
TCGA-D1-A15W	2.50685	0	6.06609	10.2009	7.8009	11.4929	10.783	8	6.70044	8.49586	9.89936	6.18982	8.20945	7.14975	7.82655	5.55459	9.19722	7.45121	8.14466	7.52356	7.87036	7.18982	6.33985	11.3837	6.18982	6.93074	7.06609	4.08746	10.1254	5.42626	5.04439	3.70044	6.70044	5.55459	9.54496	6.14975	11.1331	8.04439	5	6.72792	8.67948	8.41363	11.0841	9.15735	6.79442	7.97154	5.85798	6.49185	7.19967
TCGA-QF-A5YT	3.32877	0	5.83289	7.76155	7	9.89785	11.6184	7.37504	7.10852	7.65821	9.18735	3	9.46557	7.96	6.84549	6.75489	8.3837	5.88264	6.94251	6	6.89482	5.2854	4.08746	8.85175	3.32193	7.93074	5.49185	3.70044	9.40301	6.12928	4.90689	5.08746	5.49185	3.16993	7.14975	5.16993	10.4553	6.47573	2.80735	5.49185	8.08215	8.26209	10.7993	8.00562	6.62936	6.32193	6.06609	3.32193	5.80735
TCGA-EY-A1GI	1.94521	0	5.70044	10.0307	6.82018	10.8234	10.6987	10.9837	6.64386	7.59991	9.71081	7.7879	8.73809	6.89482	8.01123	8.97154	8.99718	8.45533	8.13443	7.03342	6.47573	7.07682	5.70044	10.0403	5.39232	6.80735	6.70044	3	9.66	5.9542	5.42626	5.04439	6.30378	4.39232	9.62388	5.93074	10.1176	7.8009	6.10852	5.85798	9.08215	7.62205	10.5641	8.47168	6.18982	7.66534	6.32193	4.90689	8.27146
TCGA-EY-A548	1.17808	0	6.62936	10.8202	8.19476	12.421	13.6766	10.0084	8.56605	8.43463	10.4336	9.61102	10.2372	7.85798	8.90989	7.76155	10.5498	7.98868	9.17493	8.38802	8.71425	7.49185	7	11.4599	4.75489	8.23362	7.33985	5.61471	10.8642	9.19476	6.39232	5.55459	8.72792	5.67243	9.89178	7.43463	11.7181	8.04439	4.75489	7.16993	12.2952	8.55459	12.0276	9.74315	8.38802	8.18488	8.30378	6.26679	9.07146
TCGA-EY-A549	1.65753	0	6.74147	9.93369	8.01681	12.3573	11.7924	9.83447	7.37504	8.75154	10.268	7.97728	9.48784	7.94251	8.29002	8.24793	9.99152	8.51175	8.70044	7.53138	8.47573	7.3837	7.17991	11.1137	6.47573	7.65821	8.06609	6.33985	10.8803	7.90689	6.62936	6.16993	8.33539	5.35755	10.1624	6.42626	11.3669	8.35755	6.33985	6.96578	10.1033	9.1267	11.0768	9.62571	7.74819	8.50383	7.49985	6.42626	8.33539
TCGA-D1-A16X	0.30411	0	7.48382	9.36851	7.89482	11.445	13.1344	9.83447	6.58496	8.2854	9.48382	5.80735	9.56415	7.71425	8.14975	5.16993	9.16993	9.11894	8.80735	6.93074	9.02237	7.92481	6.53916	12.5159	6	6.24793	6.91886	4.90689	9.42417	6.18982	5.39232	5.39232	9.24793	6.56986	9.17742	8.5812	11.7736	7.84549	7.40939	7.12928	8.07146	9.05799	12.3625	10.7465	6.6865	8.87652	7.91886	7.70044	7.56986
TCGA-EO-A3AV	2.92877	0	7.83289	10.3298	8.76818	13.3507	12.8102	10.9851	7.6865	10.0566	11.1273	7.82018	9.99577	9.57554	9.59246	7.52356	10.2538	9.54303	9.02514	8.83605	10.4346	7.2384	5.64386	11.7912	6.45943	9.42626	9.79279	5.08746	12.3035	5.2854	6.10852	6.18982	9.80574	5.52356	10.2691	8.27612	11.9211	8.86419	7.86419	8.88874	10.9151	10.2456	12.3012	11.6357	8.71425	8.5812	9.37938	8.91886	9.64205
TCGA-2E-A9G8	3.42192	0	6.62936	10.0042	6.67243	10.7903	12.6647	9.69174	6.96578	8.05528	9.29232	7.19967	9.2854	6.70044	8.61102	5.61471	9.55651	9.21189	8.01681	7.45121	8.02791	6.84549	6.14975	10.4686	3.80735	8.64024	7.02237	5.49185	10.3718	4.90689	5.61471	6.24793	8.17493	5.24793	8.94837	7.15987	11.3636	6.82018	7.21917	6.74147	10.6348	10.8265	10.8424	9.66178	6.90689	7.59246	7.89482	5.9542	8.08746
TCGA-AP-A1DR	4.09589	0	4.58496	8.14975	5.12928	10.3619	11.3089	8.62205	4.85798	6.59991	8.74819	4.64386	7.16993	7.03342	6.72792	5.80735	9.21189	6.16993	6.93074	6.78136	7.33092	4.9542	3.90689	9.5411	4.64386	5.90689	5.42626	4.64386	9.39446	7.40088	4.08746	3.16993	5.85798	4.16993	7.46761	4.70044	10.2831	6.04439	4.70044	6.12928	7.2854	7.33985	10.341	8.2854	6.50779	6.22882	5.49185	5.04439	6.35755
TCGA-D1-A161	2.44384	0	5.45943	7.98299	6.22882	10.5177	10.8082	5.97728	5.90689	6.65821	8.96867	4.75489	6.74147	5.80735	6.91886	6.42626	8.57743	6.44294	7.13955	6.53916	7.88874	5.78136	5.88264	10.0196	3.16993	6.04439	6.12928	3	8.52356	3.70044	4.58496	4.52356	6.52356	5.2854	8.34873	7.02237	11.0526	6.50779	2.58496	5.58496	7.89482	7.88874	9.8009	8.98014	6.20945	7.27612	7.16993	5.52356	5.78136
TCGA-AJ-A3NC	3.08219	0	5.83289	9.48985	8.09276	13.4017	11.4512	7.16993	7.10852	9.31967	10.4094	5.75489	9.09011	8.07682	7.74147	8.47978	9.60918	6.89482	7.91289	6.87036	8.16993	6.49185	6.33985	10.0251	7.20945	8.39232	8.82337	3.90689	11.4466	6.85798	5.9542	3.70044	7.29462	4.16993	9.92184	5.16993	11.6689	8.49185	4.52356	7.45121	9.7364	9.01681	10.332	9.18735	8.02791	7.62205	7.14975	6.72792	7.49985
TCGA-AP-A1E0	5.01918	0	4.32193	7.58496	5.88264	9.58684	9.98442	9.96723	5.49185	6.9542	9.37069	4.32193	6.14975	6.2854	7.13955	7.30378	8.41363	6.65821	6.74147	5.90689	7.35755	6.18982	4.85798	9.23362	2.80735	6.94251	6.84549	4.32193	9.32867	2.80735	5.45943	4.58496	5.45943	4	8.08215	6.30378	10.3608	6.02237	2.80735	5.52356	7.62205	8.03342	10.0914	8.76155	6.12928	6.87036	6.44294	4.70044	6.08746
TCGA-AX-A05S	1.13151	1	3.58496	7.64386	5.58496	9.5812	11.032	6.62936	5.78136	6.93074	8.39232	5.45943	6.64386	6.44294	6.50779	5.9542	8.69	5.90689	6.93074	6.22882	7.09803	5.04439	4.45943	9.3837	5.24793	5.75489	5.61471	3.58496	8.86109	5.08746	3.16993	1.58496	7.04439	4.52356	6.94251	5.9542	10.0941	6.26679	2.32193	5.20945	7.13955	7.15987	10.374	8.23362	6.44294	5.55459	5.42626	5.2854	5.80735
TCGA-B5-A11M	3.73151	0	5	8.23362	8.07146	10.3597	11.752	6.71425	7.03342	6.93074	10.4778	5.42626	7.73471	5.61471	6.91886	8.01681	8.13955	6.30378	7.20945	6.39232	7.49985	6.24793	7.97154	10.0715	2.80735	7.6865	5.78136	3.16993	9.88264	3.80735	5.45943	4.64386	7.40088	4.9542	9.02514	6.79442	10.8681	8.60363	1.58496	6.26679	7.82018	8.30834	10.5372	9.0607	7.49985	7.50779	7.43463	4.70044	6.75489
TCGA-EY-A547	1.49315	0	3.58496	8.67243	7.17991	7.98868	13.5993	2	7.33985	6.49185	8.82655	2	8.09803	5.88264	7.05528	8.24793	8.63662	5.12928	6.06609	6.58496	7.01123	6.26679	4.45943	8.93664	0	7.39232	4.32193	3.45943	9.59059	5.90689	7.06609	2.32193	8.87958	3.32193	5.45943	4.16993	9.78627	5.83289	2	4.08746	13.2158	9.87805	11.3875	7.82018	7.35755	6.78136	6.91886	3.70044	6.35755
TCGA-A5-A0GN	5.04384	0	5.75489	8.09276	6.35755	11.7809	9.51175	7.39232	5.75489	7.74147	9.82496	4.39232	6.35755	6.04439	7.17991	5.83289	9.19722	6.82018	7.08746	9.24079	8.2384	6.78136	4.45943	10.5018	2.32193	7.57743	8.46352	4.75489	9.16742	5.16993	6.42626	5.12928	4.80735	5.9542	8.85798	6.04439	11.7632	6.91886	4.75489	6.65821	6.85798	8.48784	9.61655	9.72962	5.64386	7.89482	7.17991	5.45943	6.08746
TCGA-B5-A1MV	4.28767	0	5.08746	9.62388	7.2384	10.6046	10.7339	5.88264	6.16993	8.34873	9.49386	6.89482	7.8392	7.2384	7.52356	5.88264	9.2503	7.21917	7.66534	7.03342	7.98299	6.71425	5.85798	10.7339	5.45943	6.42626	6.58496	3.45943	10.3106	4.08746	4.45943	2.32193	6.40939	4.90689	9.27845	5.93074	11.0761	8.31741	3.58496	6.04439	8.00562	8.71768	10.5127	9.23362	7.01123	7.57743	6.55459	6.83289	7.37504
TCGA-AJ-A3EK	1.22192	0	8.87036	11.8277	9.82337	12.9071	13.5778	12.9451	9.38154	10.6129	11.2837	9.54689	11.7665	8.59246	9.89482	8.71081	10.9129	10.8146	10.5216	9.15482	9.15735	8.50383	8.49185	12.7155	6.10852	8.53528	8.633	6.89482	11.6515	11.8922	7.31288	7.06609	9.35315	6.83289	11.638	8.59991	12.1424	9.79279	8.85798	8.81057	11.7789	9.84235	13.0924	10.8186	9.71425	9.64386	8.64746	8.07682	10.6119
TCGA-EY-A72D	0.490411	0	3.70044	8.87344	7.16993	9.84862	11.9926	6.70044	7.05528	7.36632	9.55075	6.84549	9.32867	7.24793	7.65821	5.64386	8.81378	6.91886	7.31288	6.76818	7.33092	6.08746	6.12928	9.91289	3.58496	7.5157	5.45943	3	9.87036	4.24793	6.39232	3.16993	7.62205	3.80735	8.51175	3.58496	12.1128	7.60733	3	5.39232	9.50383	9.91886	10.7288	8.12928	7.70736	6.39232	5.16993	4.85798	7.66534
TCGA-BG-A186	1.14795	0	5.9542	9.22641	7.2854	11.1402	11.5953	6.94251	6.22882	7.25739	9.51373	5.24793	7.91289	7.01123	7.56224	7.07682	8.94837	8.46761	7.46761	6.79442	7.69349	6.98868	6.55459	10.5575	2.80735	6.61471	6.70044	4.58496	9.10591	4.24793	5.58496	4	6.18982	5.70044	9.00843	6.80735	10.9285	7.45121	7.06609	6.49185	8.09276	7.96578	10.6275	9.19722	7.33092	7.93074	6.42626	5.93074	6.33985
TCGA-DF-A2L0	2.1589	1	6.32193	8.84862	9.26209	9.09011	14.0327	5.85798	6.96578	6.47573	8.11374	6.76818	9.73471	7.34873	8.57743	6.33985	9.50581	7.54689	8.20457	6.6865	8.27612	10.1898	5.20945	10.0967	6.61471	7.75489	6.06609	0	9.3443	6.79442	5.55459	3.16993	10.0539	3.70044	5.45943	5.80735	10.3399	4.9542	0	3.70044	12.9566	8.72792	12.794	8.14975	7.49185	6.40939	5.49185	4.90689	7.35755
TCGA-AP-A0LF	7.79452	0	6.85798	8.11374	6.49185	10.4998	11.5788	10.0084	5.58496	7.45943	10.1046	6.39232	7.80735	7.34873	8.35755	7.92481	9.67066	10.7056	8.66178	6.93074	9.02791	6.82018	5.80735	10.5718	5.52356	7.76155	6.50779	5.12928	9.65284	10.0593	5.49185	4.08746	8.78463	7.07682	8.76818	8.37504	11.3487	7.37504	8.64024	6.88264	9.52356	9.60918	10.9462	10.7406	6.62936	8.08746	7.63662	7.06609	5.67243
TCGA-BG-A0VW	4.33425	0	5.52356	8.44294	6.35755	10.9396	11.7125	9.00562	5.93074	7.45121	9.04439	5.12928	7.04439	6.45943	7.01123	5.58496	9.33316	7.07682	8.08746	6.71425	7.87036	5.58496	5.75489	10.0403	3.70044	6.64386	6.64386	5	8.67243	5.12928	4.45943	4.58496	6.88264	4.58496	7.71425	6.79442	10.9359	6.82018	4.32193	5.49185	9.13955	8.07682	10.4878	8.81698	6.02237	6.93074	6.2854	5.55459	6.53916
TCGA-D1-A15Z	0.158904	1	4	8.25739	7.40939	10.3718	12.1046	6.39232	7.39232	6.49185	9.10852	5.61471	10.0444	7.34873	7.11894	6.90689	8.67948	5.39232	7.34873	6.24793	6.55459	5.61471	5.78136	9.81858	3.32193	6.18982	4.08746	1.58496	9.3966	10.0593	5.58496	3.45943	6.90689	2.32193	7.84549	3.80735	10.6184	6.35755	1	4.45943	9.2384	9.07948	10.9643	8.03892	7.29462	6.18982	5.24793	4.39232	6.85798
TCGA-FI-A2F4	6.10959	0	6.62936	9.61471	7.8392	12.6344	13.8663	12.097	7.16993	8.25267	9.89785	7.19967	9.50581	7.79442	8.633	5.64386	10.3663	9.17742	9.11634	8.11374	8.55459	7.30378	6.83289	11.1144	4.90689	6.67243	7.12928	5.42626	10.0901	7.99435	6.35755	5.83289	9.0607	6.14975	9.84078	8.17493	11.0485	7.93074	4.39232	6.71425	10.9425	8.54303	12.2222	10.062	8.33539	8.33985	7.47573	6.44294	9.18239
TCGA-AX-A2H8	5.09863	0	5.72792	9.48583	7.26679	10.236	11.3032	7.04439	6.6865	7.59991	9.67772	7.39232	9.56033	7.04439	7.49185	6.20945	8.90989	6.80735	7.42626	7.06609	7.67948	6.40939	6.64386	10.3987	5.70044	5.83289	6.20945	3.45943	10.0182	5.61471	5.39232	4.52356	9.04712	5.08746	8.42626	5.9542	10.2854	6.87036	4.32193	5.83289	9.0634	7.8392	10.8757	8.8392	7.24793	6.70044	5.32193	5.55459	8.25267
TCGA-AX-A0J1	6.44932	0	6.44294	8.59246	7.06609	10.5661	12.8706	11.3783	6.98868	8.08746	9.47371	6	8.52356	6.90689	8.18982	7.40939	9.23122	8.24317	7.9542	7.27612	8.05528	6.80735	6	10.764	4.16993	7.24793	7.30378	4.39232	9.60177	9.48784	5.75489	6.02237	7.02237	4.9542	8.94251	7.30378	10.8986	6.42626	4.75489	6.26679	9.54496	8.18488	11.3129	9.34651	6.79442	7.66534	7.26679	6.10852	7.40939
TCGA-A5-A0R7	1.46575	0	6.08746	7.86419	7.04439	10.3298	11.3354	8.48382	6.24793	6.71425	10.543	5.83289	6.91886	6.79442	7.04439	7.52356	8.9629	8.24317	7.67243	6.67243	8.57743	6.96578	6.02237	10.1611	4.16993	8.49985	8.51175	5.20945	9.67243	3.80735	6.56986	5.83289	7.35755	6.59991	8.99435	7.97728	12.0088	8.09803	5.88264	7.10852	8.91588	9.41363	10.1059	10.0251	6.82018	8.50383	7.87652	5.49185	7.02237
TCGA-B5-A11H	7.36164	0	7.20945	9.82814	8.45943	11.2877	12.7183	10.0498	8.23362	8.76155	10.2633	8.82018	10.2336	8.44708	8.53138	8.35755	10.4969	9.94398	9.08746	8.34873	8.5157	7.47573	7.07682	11.5708	5.08746	7.55459	8.42206	6.76818	10.6411	11.7944	6.06609	6.10852	9.69174	6.49185	9.99859	7.91289	11.7368	8.56986	9.15228	7.17991	9.60918	9.24079	12.2866	10.2969	7.11894	8.32643	7.82018	7.47573	9.1267
TCGA-B5-A11Y	1.53425	0	6.94251	10.1599	7.63662	11.7372	12.9805	11.2963	6.85798	8.17991	10.0279	7.2384	8.76155	7.12928	8.75154	5.64386	9.74315	8.62571	8.34873	7.50779	8.61839	7.43463	6.79442	11.4686	5.16993	7	6.65821	5.04439	10.0279	8.33092	5.61471	5.78136	8.71425	5.85798	9.783	7.36632	11.5854	7.15987	5.97728	6.90689	10.6662	8.67243	11.8451	9.97871	7.72792	8.49985	7.48382	6.84549	7.80735
TCGA-PG-A916	1.43014	0	5.72792	9.42206	7.09803	12.0583	12.4189	8.05528	7.31288	10.1724	9.88264	8.19476	9.55267	7.19967	8.224	8.96578	9.56796	7.02237	8.15482	7.73471	8.26679	6.42626	7.08746	10.7347	5.08746	7.70736	6.47573	3.32193	10.7065	7.5157	6.22882	6.08746	6.42626	4.75489	9.39017	6.06609	10.9248	7.47573	5.35755	7.05528	10.6036	8.20945	10.4998	9.54496	7.49185	7.36632	7.87036	5.45943	7.99435
TCGA-EC-A1NJ	1.33699	0	6.52356	9.77149	8.05528	11.1261	11.4762	10.224	7.25739	8.03342	10.7211	8.02791	8.10852	6.75489	8.15482	7.19967	9.36851	10.0251	8.3966	7.70044	8.17493	8.80735	6.97728	10.5999	5.83289	8.30378	8.29002	5.16993	10.6239	5.55459	7.20945	6.04439	7.82655	6.71425	10.6248	8.24793	11.7686	8.77479	8.21432	7.65105	9.43045	9.00843	10.6537	10.1724	7.48382	9.13955	7.97728	5.70044	7.7879
TCGA-BS-A0UF	7.15342	0	8.62205	10.5546	9.28077	11.7846	14.4276	12.4349	7.98868	8.79116	10.3619	9.04985	10.944	8.89178	9.16742	7.87652	10.4757	10.9263	9.79116	8.23362	9.22882	8.30378	7.87652	12.6854	6.93074	7.2854	7.66534	7.53138	10.4543	9.66534	6.85798	6.90689	9.56986	7.21917	10.8872	9.00843	11.7249	9.10329	9.38154	8.15987	10.4336	9.72792	12.9078	10.7797	7.36632	9.23601	8.61102	7.45121	9.30606
TCGA-D1-A17D	2.53699	0	5.39232	8.44294	6.30378	10.2479	12.4236	5.72792	5.85798	7.76818	8.23362	6.10852	7.86419	7.89482	7.11894	4.52356	9.0607	6.18982	8.09803	5.88264	8.83289	5.67243	5.32193	11.3055	5	6.58496	4.58496	2	8.88264	4.16993	4.70044	2.80735	7.79442	5.58496	8.0607	6.96578	11.3123	7.32193	4.24793	6.65821	7.76818	8.07682	11.062	9.84706	5.67243	7.35755	6.78136	7.82018	6.80735
TCGA-D1-A16R	0.0575342	0	6.62936	8.38802	7.7211	10.5147	13.0187	9	6.49185	6.75489	9.89482	6.9542	8.93958	8.02791	7.40939	7	9.13443	7.12928	8.14975	6.40939	7.88874	6.35755	5.9542	10.7649	4.9542	6.89482	6.30378	4.64386	8.92481	7.62936	5.83289	3.58496	6.20945	5.39232	8.78136	7.49985	10.927	6.89482	1.58496	6.40939	9.33539	9.21917	11.3869	9.26679	6.82018	7.6865	6.78136	5.85798	6.91886
TCGA-A5-A0VQ	1.32877	0	5.24793	7.59991	6.02237	10.4828	9.87805	6.26679	5.45943	6.93074	9.38154	5.20945	5.75489	6.2854	6.50779	5.78136	8.57743	6.67243	6.35755	6.22882	7.96	6.2854	5	9.68124	4.24793	6.85798	6.85798	3.32193	8.74483	3.16993	5.52356	5.32193	4.75489	5.20945	8.34873	5.64386	10.9794	6.64386	5.08746	6	6.98868	8.64386	9.37938	8.87344	6.20945	7.19967	6.33985	5.97728	6.04439
TCGA-EY-A1GO	1.60548	0	2.58496	5.72792	5.35755	11.279	10.1812	3.58496	4.08746	5.12928	9.43879	4.39232	5.55459	4.75489	4.45943	8.04439	6.80735	4.70044	5.24793	4.45943	6.52356	3.90689	2.58496	7.69349	2.58496	6.87036	5.78136	0	8.17493	3	2	1.58496	3.90689	3.90689	5.61471	2.80735	12.2189	5	2.58496	3.32193	9.07948	11.3476	7.35755	9.66711	4.64386	5.58496	4.24793	3.16993	5.12928
TCGA-A5-A0R8	1.63288	0	5.85798	8.53528	7.25739	10.6742	12.3802	8.24793	6.64386	9.35975	9.48784	3.45943	8.01123	7.01123	7.97154	5.32193	10.0954	7.52356	7.83289	7.65105	8.55075	6.49185	5.52356	10.8408	4.32193	7.67948	7.45943	4.32193	10.1972	4.70044	5.97728	4.64386	7.76818	5.78136	8.09803	7.31288	11.815	7.8009	5.80735	5.88264	10.0755	9.02791	11.3471	9.80896	7.45943	7.67243	7.62936	6.24793	6.16993
TCGA-B5-A3FD	6.03836	1	4.75489	9.29002	7.08746	10.568	13.3468	5.83289	7.47573	8	9.36851	4.45943	9.16993	7.91886	8.25739	6.72792	9.98868	6.78136	7.47573	7.56986	8.35315	5.64386	6.26679	10.7773	3.70044	8.2854	7.36632	2.58496	10.275	5.42626	6.40939	3.90689	8.24317	4.64386	8	6.24793	11.5684	7.04439	2.58496	5.45943	11.3083	8.35315	11.6018	9.16993	7.87652	7.33092	6.18982	6.32193	8.21917
TCGA-AX-A3FX	3.66301	1	6.14975	8.60733	7.22882	10.3794	12.292	7.60733	6.74147	7.76155	10.3597	5.80735	7.9542	7.69349	7.52356	6.97728	9.64205	8.32643	8.47168	7.55459	9	6.22882	6.84549	10.3387	3.16993	8.14975	8.11374	6.22882	9.93958	6.06609	6.67243	4.64386	8.61839	6.79442	9.15735	5.45943	12.0441	7.87652	7.7879	6.56986	9.97728	9.34873	9.93369	9.96434	7.13955	7.87652	7.74147	6.02237	7.29462
TCGA-BG-A0M7	5.30685	0	5.45943	8.59619	7.14975	10.5028	12.4676	8.06609	6.40939	7.97154	8.62571	6.26679	8.27612	6.74147	7.33092	5.45943	9.26913	7.58496	8.03342	6.47573	8.2854	6.22882	5.32193	11.3146	3.90689	6.12928	6.35755	2	9.13955	8.09803	5.49185	3.32193	7.65105	5.67243	8.26679	6.37504	10.9241	7.22882	5.61471	6.10852	9.12412	8.46761	11.0091	9.01402	6	7.41785	7.19967	6.55459	6.47573
TCGA-AP-A05P	1.74247	0	3.90689	7.84549	5.35755	11.2125	11.6587	7.33092	6.39232	6.35755	10.0728	5.70044	6.83289	5.2854	6.98868	9.20701	8.79442	7.33092	6.83289	6.61471	7.93664	6.32193	4.9542	10.115	2.80735	8.6865	6.6865	3.32193	10.2408	7.01123	5.20945	4.45943	5.83289	5.12928	8.13443	5.93074	11.4979	6.93074	2.80735	5.72792	9.17493	8.05528	10.0848	9.11894	6.84549	7.16993	6.58496	4.64386	6.82018
TCGA-BG-A0M0	1.61096	0	1.58496	5.20945	4.32193	10.2167	11.0203	2.58496	3.32193	5.39232	7.62936	1.58496	4.90689	4	4.75489	4	6.93074	2.32193	4	4.80735	7.12928	2.80735	4.32193	8.46761	0	4.70044	4	2.32193	8.00562	3	4.80735	1.58496	6.67243	2.80735	4.64386	3.70044	8.93958	4.52356	1.58496	3.45943	8.87036	8.10329	8.02237	10.0084	6.30378	4.39232	3.80735	3.45943	4.45943
TCGA-E6-A1LX	1.94795	0	5.39232	6.53916	5.70044	7.98868	10.2842	8.74819	3.16993	5.90689	8.3837	3.70044	6.2854	5.35755	5.85798	5.61471	8.14975	6.61471	6.74147	5.35755	6.61471	5.61471	5.32193	8.47978	3.90689	5.24793	6.24793	3.80735	7.56224	6.64386	4.64386	3.16993	5.78136	3.16993	6.87036	6.10852	9.74483	6.10852	4.08746	4.45943	7.27612	7.14975	9.29232	8.54689	4.90689	6.02237	5.52356	4	5.52356
TCGA-EO-A3AY	3.1726	0	7.20945	9.59619	8.61471	11.4828	13.9766	9.38802	7.30378	8.15482	9.14211	5.32193	9.62205	8.42626	9.25267	6.97728	9.59246	9.08746	9.03892	8.16993	9.1472	6.06609	4.16993	11.4466	5.85798	8.59246	6.04439	5.49185	10.1485	7.59246	4.58496	4.64386	9.22882	4.58496	7.36632	7.82655	10.3498	6.87036	5.2854	6.91886	11.6262	9.17493	12.4661	10.1874	6.85798	7.2384	8.47978	7.14975	7.65105
TCGA-BS-A0TJ	5.66575	0	5.67243	7.93074	6.72792	9.69	11.8049	9.79279	6.71425	7.71425	9.81057	5.24793	8.10329	6.04439	7.54689	6.40939	8.48784	7.85798	7.67243	6.35755	7.19967	6.26679	4.9542	9.94398	4	7.3837	6.89482	5	9.34873	8.70736	5.70044	5.39232	6.44294	4.75489	9.07146	6.72792	10.7262	7.2854	5.39232	6.06609	8.41785	8.45121	10.5479	9.11114	6.52356	7.21917	7.2854	4	6.9542
TCGA-B5-A0JV	7.16712	0	3.80735	7.6865	5.52356	10.8849	10.5603	7.6865	4.64386	6.24793	7.87036	5.93074	6.26679	4	6.6865	6.79442	7.86419	5.83289	6	5.20945	6.24793	4.24793	4.70044	8.89785	1.58496	4.85798	5.08746	3.45943	8.71768	3.45943	4.75489	4.24793	6.10852	3.58496	7.01123	5.08746	9.38154	5.2854	3.45943	4.52356	9.34873	6.67243	9.76155	7.64386	5.49185	5.70044	5.58496	4.45943	5.16993
TCGA-D1-A1O5	1.25479	0	3.16993	8.06609	7.08746	11.4548	13.8932	5.90689	7.40939	7.49985	9.23122	6.33985	8.70044	6.32193	8.02791	7.45943	10.1383	7.46761	8.02237	8.06609	8.11894	4.9542	6.98868	11.2883	4	7	5.42626	2.32193	9.24317	10.3652	5.75489	1.58496	9.28077	5.08746	7.45121	5.88264	11.0888	5.72792	4.64386	4.75489	11.5925	7.46761	11.8619	8.41363	8.47978	7.07682	5.58496	5.9542	6.87036
TCGA-EC-A1QX	0.613699	0	6.2854	8.87344	7.17991	11.3663	11.2372	9.01123	6.32193	7.7879	10.2021	6.59991	8.49586	6.58496	8.61471	6	9.48985	7.86419	8.06609	6.94251	8.44294	6.83289	5.9542	10.3619	5.45943	7.21917	7.15987	5.24793	10.3185	7.33985	4.64386	5.45943	7.45121	5.52356	9.53138	7.62936	10.9121	7.87652	5.97728	7.05528	8.77479	9.224	11.2574	10.1774	7.17991	8.01123	7.42626	5.78136	7.07682
TCGA-AJ-A3OL	1.3863	1	3	7.57743	6.12928	10.5137	9.99859	4.08746	5.12928	6.22882	9.50978	3.32193	6.93074	4.64386	6.20945	9.02237	7.76818	3.16993	4.90689	4.90689	7.41785	4.08746	5.2854	8.55075	2	6.96578	4	3	8.86728	3.16993	3.90689	1.58496	6.32193	1.58496	6.93074	0	10.7151	5.75489	3.80735	2.80735	8.32643	5.52356	8.65464	6.9542	5.9542	4.70044	5	3.32193	4.52356
TCGA-AP-A0LO	2.78356	1	2.80735	7.16993	5.52356	9.00282	11.7928	4.45943	5.85798	6.44294	7.97154	6.14975	5.83289	5.24793	6.06609	7.09803	8.32643	5.88264	6.40939	5.75489	6.67243	4.58496	5.16993	9.20945	2.32193	7.41785	5.12928	1.58496	8.78463	6.30378	4	3.45943	5.39232	4.08746	7.21917	3.45943	9.85487	5.58496	2	4.64386	8.43879	6.50779	9.52356	7.53916	4.80735	6.26679	5.45943	4.32193	5
TCGA-BG-A0MT	1.76438	0	5.08746	9.63481	7.47573	11.5241	15.0706	7.39232	7.89482	7.62205	9.72792	8.47573	9.29232	6.65821	8.60733	6.74147	10.3174	7.53916	7.67948	7.88264	8.35315	5.97728	6.75489	11.3531	3	6.96578	6.40939	2.32193	10.7912	8.224	7.70736	2.32193	9.79442	4.9542	8.94837	5.78136	11.1892	6.62936	1	5.78136	11.8834	7.52356	12.4134	9.22159	9.22641	7.74819	6.47573	5.80735	7.72792
TCGA-BS-A0TC	7.12877	0	4.90689	7.74147	6.04439	11.6917	12.8954	6.80735	5.80735	7	7.8009	7.01123	6.55459	5.93074	7.04439	4.85798	8.74483	7	7.3837	5.39232	7.03342	4.58496	4.32193	10.3231	2	5.64386	4.80735	2	8.54303	4.80735	4	3.32193	5.39232	4.64386	6.84549	5.58496	11.0175	5.58496	4.08746	5.39232	9.26444	6.56986	10.858	8.44294	4.75489	6.24793	5.58496	5.64386	5.83289
TCGA-AX-A1CJ	6.11781	0	4.9542	7.98868	7.21917	11.1066	15.0853	8.22882	6.93074	7.45121	9.23362	7.76155	8.62205	7.12928	7.89482	7.01123	10.3015	7.59991	8.75489	7.3837	8.71425	5.64386	6.06609	10.9001	6.12928	6.50779	7.61471	3.58496	8.82337	8.82655	6.02237	4.08746	8.13955	5.55459	7.82018	7.01123	11.3465	6.37504	5.42626	5.78136	12.2668	8.18488	11.5255	9.04985	6.35755	7.27612	6.88264	6.10852	6.83289
TCGA-EO-A3B0	3.86849	0	7.04439	10.0661	9.04439	12.1183	15.7297	11.0485	8.82972	9.64746	10.3072	8.54303	10.3151	8.81378	9.45327	9.97585	10.4625	9.81218	9.71768	8.92481	9.11114	7.67948	7.85798	12.7179	7.27612	7.58496	7.36632	5.9542	10.3998	10.1573	5.97728	6.49185	10.5196	6.87036	10.0728	8.01123	11.4346	8.08215	6.78136	7	13.6621	8.87958	13.2583	10.2491	9.00843	8.31741	9.00562	7.49185	9.22882
TCGA-D1-A169	3.10959	0	6.71425	8.49586	8.3966	10.268	14.0058	9.83131	8.13443	8.35315	8.86419	5.88264	10.4868	8.09276	8.24793	5.35755	9.33985	7.36632	9.36851	6.71425	8.77149	6.97728	6.30378	12.4323	3.58496	6.58496	5.75489	4.16993	9.2503	9.70736	5.2854	5	9.89633	5.58496	8.03892	7.25739	11.7797	7.25739	3.70044	7.03342	8.82972	8.56224	12.9026	9.84235	7.19967	7.91289	7.2384	7.10852	7.92481
TCGA-D1-A103	1.83288	0	6.2854	9.38802	7.67243	11.628	11.2615	9.04985	7.29462	7.40939	9.47168	6.20945	9.08746	6.90689	7.75489	5.35755	9.15228	8.90989	7.78136	7.29462	7.88264	6.88264	6.74147	10.7074	3.16993	7.04439	6.65821	4.52356	10.0941	6.06609	5.24793	5.64386	8.46761	5.70044	9.27845	6.91886	10.9901	7.56986	7.26679	6.20945	8.71768	8.17991	11.3718	9.36632	7.35755	8.16491	7.09803	5.80735	7.83289
TCGA-A5-A0G5	3.08493	0	8.59246	10.2264	8.97728	11.9163	14.9444	13.451	7.99435	10.0042	10.5746	8.86419	9.97441	9.18239	9.49386	8.06609	11.0056	11.4157	10.544	8.99435	9.72622	7.97154	8.07682	13.232	6.88264	7.45121	7.73471	6.91886	11.2046	9.44087	6.44294	6.72792	9.74147	7.82018	10.7482	8.86109	12.2012	9.04439	8.38802	8.08746	10.0526	9.84235	13.8132	11.1267	8.73132	9.44501	9.1267	9.31061	9.47776
TCGA-D1-A1NZ	1.50137	0	6.37504	9.21675	7.15987	12.5978	12.3194	11.23	6.12928	7.33985	9.58496	6.88264	7.48382	6.56986	7.56224	6.12928	9.36194	7.91886	8.49985	6.72792	8.3443	6.91886	5.93074	10.93	3.90689	6.75489	7.91886	5.72792	9.35315	6.84549	6.39232	5.20945	7.63662	6	9.22641	8.10852	11.2946	7.33092	6.75489	6.90689	9.67596	8.47573	11.0077	9.65105	6.12928	8.00562	7.50779	5.64386	7.19967
TCGA-EO-A22Y	4.29315	0	4.85798	9.79766	7.92481	10.3837	11.7711	7.42626	7.02237	8.10852	9.42206	6.16993	9.23362	6.76818	7.87036	6.84549	9.44501	5.88264	7.83289	7.33092	8.59619	6.59991	6.47573	10.5411	5.24793	7.53138	5.61471	4.24793	10.5018	3.45943	5.85798	3.16993	6.85798	4.24793	8.47168	4.16993	11.0861	6.84549	1.58496	5.52356	9.68124	7.62205	10.7108	8.50779	7.11894	7	5.72792	6.04439	7.74147
TCGA-D1-A17K	2.33973	0	4.24793	7.70736	5.85798	10.2216	12.2694	5.2854	5.70044	6.9542	8.14466	5.55459	7.87652	5.70044	6.37504	5.12928	8.29462	5.45943	6.45943	5.70044	7.02237	5.61471	2.80735	9.57554	3.45943	5.72792	6.16993	3.16993	8.86419	5.39232	4.80735	3.16993	7.98299	4.45943	7.18982	5.67243	10.6257	5.58496	4.24793	4.39232	9.43463	7.08746	9.97585	8.3966	5.32193	5.9542	6.04439	4.90689	6.88264
TCGA-DI-A1NO	0.780822	1	1.58496	6.32193	5.12928	9.03067	11.2167	6	4.24793	5.85798	8.58871	5.55459	5.90689	4.75489	5.49185	6.14975	8.33985	5.16993	5.85798	4.9542	5.85798	3.16993	4.52356	7.96578	1.58496	5.42626	6.10852	1	8.10329	3.32193	3.32193	2	6.94251	3.58496	5.2854	3.58496	9.50978	3.70044	2.32193	4	9.15482	5.83289	8.67948	6.22882	5.39232	4.16993	3.80735	4.08746	5.80735
TCGA-AX-A1C9	2.19726	0	6.62936	9.76653	7.61471	11.1491	12.6742	10.7339	7.50779	7.26679	10.0941	7.86419	9.13186	6.84549	8.10852	7.20945	9.76321	8.9571	8.62936	7.57743	8.29462	7.35755	5.97728	10.643	6.2854	6.56986	7.7211	5.45943	10.444	4.90689	6.08746	5.52356	8.09276	6.30378	9.50978	7.35755	11.0028	7.35755	7.53916	6.37504	9.85643	9.58496	11.7142	9.78136	7.12928	8.46761	7.01123	6.47573	7.90689
TCGA-EY-A2OP	2.5863	0	5.04439	8.31288	5.45943	10.6184	13.8999	6.20945	5.85798	7.09803	10.3912	4.24793	8.92184	6.58496	7.06609	8.74483	7.97728	4.58496	6.84549	6.49185	7.72792	5.42626	5.20945	9.32418	5.20945	6.02237	5.08746	4.52356	9.63118	5.88264	4.16993	2.58496	8.04985	3.58496	7.65821	4.64386	9.44708	5.64386	2.32193	5.52356	10.4929	6.72792	10.0485	7.82018	6	5.83289	5.78136	4.45943	7.24793
TCGA-AX-A1C4	1.10685	0	3.58496	5.67243	4.45943	8.01123	6.98868	7.40939	3	4.85798	7.63662	4.16993	5.78136	4.08746	4.52356	4.24793	6.70044	4.24793	4.75489	3.45943	6.79442	2.80735	2	8.88874	3.70044	5.90689	6.26679	2.32193	6.62936	5	2.32193	1.58496	3.90689	2	5.70044	2.32193	9.01959	4.80735	1	6.04439	6.62936	7.01123	7.71425	6.91886	3.16993	4	4	3.16993	4.85798
TCGA-BG-A0LW	1.55068	0	6.18982	8.11894	7.09803	11.0084	10.7731	6.75489	7.16993	7.10852	9.58496	5.58496	9.2384	8.8009	7.42626	10.3354	8.91588	5.97728	6.90689	5.75489	6.75489	5.90689	5.55459	9.99577	3.58496	5.67243	4.39232	3.80735	9.09803	6.64386	4	1.58496	6.18982	3	7.96578	4.90689	10.6484	5.75489	1	4.39232	8.11374	7.46761	11.2137	8.74147	7.97728	6.71425	6.32193	4.39232	5.90689
TCGA-AX-A0J0	3.34247	0	5.58496	8.11894	6.56986	10.0417	10.4998	10.6393	5.90689	7.56224	8.86419	4.90689	8.24317	6.76818	7.02237	5.67243	8.59619	7.7879	7.5157	6.76818	6.78136	5.61471	5.42626	10.0539	3.32193	6.62936	5	4.24793	9.40301	7.18982	5.16993	4.45943	6.61471	3.70044	8.3443	6.67243	9.71253	6.75489	4.75489	4.80735	8.10852	7.5157	10.6812	8.14466	5.08746	6.61471	6.35755	5.52356	7.11894
TCGA-A5-A0GQ	6.15616	0	6.30378	9.61839	7.48382	11.7356	11.8704	8.95128	7.30378	8.51964	9.71939	6.35755	8.16993	8.50383	8.14466	7.21917	9.96723	8.44708	8.87652	7.85175	8.73809	7.32193	5.39232	10.9425	6.26679	7.09803	9.23362	6.14975	11.0403	8.3443	5.58496	4.45943	7.2384	5.24793	9.37721	6.44294	11.3106	9.25739	6.32193	7.26679	10.0728	9.94544	11.1904	9.71425	6.2854	8.27612	7.18982	6.56986	7.10852
TCGA-D1-A101	0.145205	0	6.18982	7.8392	7.30378	10.224	11.557	9.82655	5.83289	6.88264	10.0279	5.24793	7.07682	7.04439	7.59246	6.2854	8.6865	7.88264	7.56986	6.55459	8.40088	6.9542	6.50779	10.363	5.24793	7.85175	7.88874	4.45943	9.73132	6.53916	6.22882	5.58496	7.54689	6.08746	8.89785	8.224	11.1542	6.96578	5.42626	6.64386	8.85487	9.04439	10.3309	9.86728	7.04439	8.02791	7.62936	5.72792	6.22882
TCGA-EY-A1GC	4.51233	0	8.19476	11.5152	8.87344	11.896	14.6967	11.1364	8.09803	8.0607	9.90388	7.48382	11.1618	8.37069	9.07146	7.06609	10.9901	10.697	9.46964	8.67243	9.10066	8.67243	7.98299	12.5289	5.16993	7.70044	7.18982	6.14975	11.0007	3.32193	5.80735	5.49185	9.27612	6.44294	9.94544	7.88264	11.9944	7.65105	7.90087	7.07682	11.1706	9.03067	13.34	10.7013	8.45943	8.36632	7.83289	7.49985	8.96
TCGA-A5-A0R9	2.05205	0	6.56986	9.04985	7.42626	10.4168	11.8803	8.65464	6.96578	7.72792	9.36194	5.93074	9.04712	8.01681	7.45943	6.49185	9.41996	7.64386	7.81378	7.01123	7.86419	5.75489	5.12928	10.7582	5.39232	7.03342	6.24793	3.70044	9.0954	6.55459	5	3	7.58496	4.52356	8.04439	6.62936	10.6555	6.37504	2.58496	5.58496	9.47168	8.18488	11.2767	8.64024	6.42626	6.88264	5.67243	5.04439	7
TCGA-BG-A0M2	1.74521	0	4.64386	7.45121	5.2854	11.0566	10.5137	6.50779	5	7.65821	9.2738	4.58496	5.35755	5.20945	6.06609	5.2854	7.91886	6.16993	6.06609	5.35755	7.29462	5.49185	4.80735	9.40514	3	6.39232	6.96578	2.32193	9.29232	2.80735	5.35755	4.58496	5.55459	5.12928	8.89178	6.30378	10.2131	6.08746	2	5.85798	8.224	7.29462	8.09803	8.73132	5.45943	7.15987	7.13955	4.64386	6.35755
TCGA-EO-A22S	5.12877	0	4.16993	7.52356	4.16993	8.61471	8.87036	7.46761	5	6.53916	7.8392	4.64386	7.5157	5.90689	6.06609	5.67243	7.58496	5.64386	6.52356	5.55459	5.88264	4.70044	4.16993	8.47978	3.70044	5.20945	4.24793	0	8.81378	6.76818	3.16993	2.80735	6.26679	2.58496	6.80735	4.39232	8.7879	5.58496	3	4.58496	7.35755	7.22882	8.46352	7.16993	5.64386	5.24793	4.16993	3.70044	6.08746
TCGA-B5-A11R	6.43562	0	6.37504	9.40301	7.11894	11.9873	12.1219	11.115	7.42626	10.5304	9.66711	6.35755	8.62571	6.42626	8.13955	7.70736	9.85331	8.08746	7.87652	7.35755	7.96578	6.44294	7.08746	10.2192	3.32193	7.47573	6.6865	5.2854	10.4221	9.28771	6.39232	6.32193	7.24793	5.80735	9.24793	6.53916	10.93	7.25739	5.9542	7	10.1923	7.80735	11.1344	9.7879	7.34873	8.17493	7.6865	4.75489	7.60733
TCGA-D1-A1NS	0.117808	0	5.64386	9.32418	7.12928	11.0126	9.69697	3.80735	6.10852	7.7879	8.75489	6.18982	6.14975	6.14975	7.35755	4.85798	8.89178	5.67243	7.83289	6.64386	7.39232	5.90689	4.9542	10.796	4.39232	6.37504	5.20945	2	9.26913	4.80735	3.58496	3.16993	5.49185	3.70044	7.97154	4.80735	11.1402	6.79442	3.16993	5.9542	7.91886	8.31741	10.5382	8.45533	5.58496	6.67243	5.83289	6.59991	6.50779
TCGA-B5-A0K0	4.04932	0	8.25267	10.0403	11.2324	11.236	10.6493	11.5746	7.98299	7.30378	11.4263	8.15987	9.85487	8.224	8.47573	7.25739	10.255	9.49985	9.10591	7.39232	8.74147	7.9542	6.91886	11.0967	6.18982	7.89482	7.98299	8.27146	10.42	6.50779	7.21917	5.61471	8.06609	6.64386	10.983	8.98014	11.9979	7.65105	3.45943	8.46761	7.65105	10.0334	12.4658	11.0546	9.13955	9.10852	8.40514	5.42626	7.91289
TCGA-B5-A11U	1.39452	0	5.35755	8.78136	7.80735	9.31061	10.4357	9.50184	6.33985	7.13955	10.9643	3.70044	8.19967	7.35755	7.22882	6.40939	8.62936	6.35755	6.97728	6.06609	6.9542	5.83289	5.49185	9.81218	4.52356	8.30834	6.94251	3.32193	10.4221	4.70044	4.64386	4.16993	6.06609	3	8.49985	5.61471	11.8591	7.91886	3.70044	5.61471	6.70044	8.64024	10.7056	8.76818	7.6865	7.07682	6.56986	4.75489	7.47573
TCGA-A5-A0GW	1.93425	0	8.35755	9.71939	8.633	11.6225	13.8283	11.2633	8.20457	9.14975	11.0928	8.90087	9.34207	8.37504	8.77149	8.9542	10.5118	10.2276	9.68825	8.51964	9.19476	8.29921	7.15987	11.8182	5.32193	9.00282	9.24317	7.58496	11.0848	11.0279	7.29462	7.53916	8.89178	7.26679	10.6528	9.59432	12.3171	8.96578	8.97441	8.19476	11.4351	10.0861	12.438	11.2929	8.70044	9.31515	8.633	7.22882	9.05799
TCGA-D1-A3DH	1.56986	0	3.70044	6.88264	4.85798	8.2854	10.8098	3	4.16993	6.24793	8.35315	5.80735	8.11374	5.20945	5.42626	8.40088	6.78136	4	7.43463	5.16993	7.01123	3.45943	3	8.99718	6.83289	5.88264	3.80735	3.45943	7.71425	9.21917	2.80735	0	7.98868	1.58496	5.85798	2.80735	8.5812	5.90689	0	4.08746	8.7039	8.93369	8.38802	10.1085	4.9542	8.02237	3.16993	3.45943	5.61471
TCGA-AX-A3FV	0.00273973	0	3.70044	8.57743	5.42626	9.19229	12.2461	8.07682	7.62936	6.24793	13.4718	5.52356	9.38802	6.33985	7.14975	7.77479	9.18239	10.6891	6.76818	6.55459	10.3718	5.9542	4.24793	9.73132	4.32193	6.87036	5.97728	3.80735	9.62022	9.37069	4.52356	2.32193	6.45943	4.32193	7.90087	3.80735	13.8663	7.99435	2.32193	5.08746	10.1536	10.3049	11.5289	12.7715	7.43463	4.80735	7.60733	3.58496	5.75489
TCGA-5S-A9Q8	0.857534	0	4.16993	5.97728	6.72792	9.45533	10.3848	6.20945	4.85798	6.08746	7.80735	2.32193	5.93074	5.90689	5.39232	5.55459	6.93074	4.70044	6.06609	4.70044	6.49185	4.39232	4.52356	7.9542	1	5.61471	7.80735	2	7.66534	4.32193	3	0	5	0	5.55459	3.45943	9.38802	4.39232	1	3.90689	8.01681	6.82018	8.7039	7.05528	4.9542	4.90689	4.45943	3.45943	4.58496
TCGA-D1-A3DA	1.32329	0	4.9542	9.46148	6.84549	12.2396	11.8525	3.70044	6.33985	8.72792	9.77314	6.35755	9.30834	7.2384	7.43463	8.86728	9.22641	5.83289	7.49185	6.75489	7.37504	6.40939	4.32193	10.4898	6	7.90689	10.1137	3.45943	10.8281	8.18982	5.16993	1.58496	7.7879	3.80735	8.82018	3	12.821	8.51964	3.70044	5.58496	8.5812	8.76155	9.57175	8.20945	6.67243	6	5.08746	6	7.77479
TCGA-B5-A0K6	5.35068	0	5.72792	8.07682	7.3837	10.6546	12.5701	5.42626	6.85798	6.88264	8.43879	5.04439	7.2854	6.80735	7.85798	7.07682	9.85331	5.97728	7.53916	6.47573	8.46761	5.12928	5.24793	10.9737	4	6.61471	5.32193	2.32193	8.81378	4.58496	5.32193	3.80735	8.15482	4.52356	7.24793	6.80735	11.1013	5.52356	2.32193	5.49185	9.6865	8.01681	11.5821	9.07146	6.83289	6.91886	7.65105	6.47573	5.49185
TCGA-AP-A1E4	4.26027	0	3.32193	4.75489	5.80735	7.46761	10.4294	3.80735	2.80735	4.39232	9.66356	3.80735	5.04439	3.90689	4.45943	8.58496	6.80735	3.58496	4.80735	3.70044	6.72792	3.45943	3.80735	7.29462	0	4.80735	3.90689	0	7.14975	2.80735	2.58496	0	4.85798	3.32193	4.70044	2.58496	10.7805	3.80735	2.32193	3.32193	7.16993	8.30834	7.56224	7.50779	4.24793	4.52356	3.70044	3.32193	4.32193
TCGA-A5-A0GP	3.87945	0	4.52356	7.41785	6.04439	9.26913	10.6421	7.88264	5.12928	8.19967	8.38802	4.58496	7.03342	5.16993	6.55459	4.85798	8.31288	6.2854	6.83289	6.16993	6.98868	6.16993	4.45943	9.27612	2.80735	7.15987	5.83289	4.24793	8.21917	4.08746	4.08746	3.32193	5.61471	3.70044	6.93074	4.90689	10.2252	6.22882	3.90689	5.04439	8.0607	7.49185	9.36413	8.13443	5.78136	5.80735	5.83289	4.90689	5.08746
TCGA-BG-A0MC	3.46027	0	5.04439	7.49985	7.03342	11.8681	12.3149	5.93074	5.16993	7.85798	8.45121	4.08746	6.16993	6.26679	7.04439	5.83289	8.66534	7.52356	7.41785	7.2854	8.41363	5.45943	5.42626	10.5962	4.39232	6.58496	5.24793	3	8.72792	3	4.90689	3	5.20945	5.75489	7.49985	6.67243	11.432	6.18982	5.35755	6.2854	8.49586	8.15987	10.6724	9.31288	5.55459	7.33985	8.19476	6.12928	4.45943
TCGA-EY-A5W2	1.4137	0	7.27612	10.1573	8.47573	11.4752	14.061	10.4325	7.13955	8.53138	9.82972	6.79442	9.61287	8.25267	8.8009	7.20945	10.5304	8.8857	9.17742	8.56224	8.93369	6.39232	6.06609	11.2621	6.64386	7.88874	6.45943	5.12928	10.6952	5.58496	5.45943	5.80735	8.47573	4.70044	8.79766	7.50779	11.2715	7.74819	1.58496	7.12928	11.0224	8.86728	12.5906	9.7879	8.22882	7.66534	7.90087	7.58496	8.93958
TCGA-BS-A0U8	8.11781	0	5	7.12928	5.75489	9.21432	10.014	7.94251	5.04439	6.55459	9.0954	4.58496	5.72792	6.10852	5.97728	5.12928	8.29462	6.74147	6.35755	6.08746	6.87036	5.2854	5.39232	9.1267	4.32193	6.45943	5.97728	3	8.21917	5.64386	4.80735	3.80735	5.2854	4.70044	7.67948	6.30378	10.2155	6.47573	3.58496	5.85798	6.76818	7.45121	9.25974	8.21917	5.70044	6.42626	6.30378	5.2854	5.58496
TCGA-EY-A1G7	0.517808	1	4.64386	8.85798	6.94251	10.7903	10.3038	4.45943	6.04439	6.88264	10.062	7.63662	8.46761	5.80735	6.08746	7.02237	8.19967	6.67243	7.24793	6.30378	6.20945	4.80735	4.39232	9.61839	2.80735	5.20945	3.32193	4.16993	9.12153	8.35315	2.32193	1.58496	7.3837	2.32193	7.45121	1	9.68825	6.83289	1	4.64386	6.88264	6.9542	9.76818	9.87652	6.08746	5.24793	4	4.9542	7.52356
TCGA-BG-A0MG	4.04658	0	3.58496	8.72451	5.12928	10.4553	8.03342	2.32193	5.42626	7.32193	8.08746	1.58496	6.91886	5.90689	6.80735	3.70044	8.38802	5.12928	6.50779	5.67243	7.14975	4.9542	4.90689	10.5699	3.58496	5.72792	4.90689	1.58496	8.83605	2	2.32193	2	6.14975	2	7.53138	4	10.0389	6.02237	1	4.45943	5.20945	8.33985	8.86728	10.3072	4.24793	6.37504	4.90689	6	6.74147
TCGA-BG-A0MA	0.893151	1	5	7.70044	6.80735	9.93369	10.6768	7.90087	6.70044	6.16993	8.84235	4.70044	8.04985	7.27612	6.9542	7.67243	8.65105	5.85798	7	6.58496	7.41785	5.12928	4.75489	9.47573	2	7.06609	4.85798	3.16993	9.63481	5.16993	5.61471	4.58496	6.47573	3.90689	7.59246	4.9542	10.5058	6.32193	2	5.93074	8.40514	8.40514	10.8494	8.2384	7.27612	5.93074	6.39232	3.58496	6.40939
TCGA-AX-A06L	5.05479	0	4.9542	6.78136	5.52356	8.64746	9.40301	6.55459	4.16993	6.06609	8.47573	2.80735	6.22882	5.78136	5.64386	4.70044	7.66534	5.75489	6.6865	5.78136	6.47573	5.12928	5.58496	8.18982	3.32193	5.2854	5.49185	3.58496	6.96578	4.08746	4.16993	3	5.88264	5.04439	6.06609	5.64386	9.17991	6.26679	3.80735	6.24793	8.33539	7.55459	8.89482	7.15987	5.49185	5.61471	4.58496	3.80735	4.85798
TCGA-D1-A17H	2.33425	0	6.49185	8.82972	7.8009	10.8265	12.3247	8.92184	6.61471	7.34873	9.45738	5.70044	8.75822	7.42626	7.14975	5.70044	8.69697	7.82018	7.85798	6.75489	7.74819	7.01123	5.78136	10.4533	5.39232	6.79442	5.83289	3.80735	9.35535	7.18982	5.64386	4.75489	7.92481	5.16993	8.73471	7.53138	11.0715	7.35755	5.72792	6.02237	8.5157	8.61839	11.4998	9.35315	6.80735	7.53916	6.88264	5.45943	7.33985
TCGA-AJ-A3NE	1.72055	0	7.35755	10.568	7.60733	12.6008	11.5579	12.3778	7.82018	10.2527	11.1306	6.52356	10.2192	8.47168	9.32193	7.49985	10.4398	8.67243	9.08215	8.64024	8.61839	7.7211	6.52356	11.4742	5.55459	7.88264	8.31741	6.70044	11.3509	9.224	6.75489	6.89482	7.96	5.64386	10.9307	7.29462	11.4393	8.3837	4.90689	7.59991	9.01681	9.16491	11.722	10.2348	8.77149	8.55842	8.18488	6.35755	9.08481
TCGA-AJ-A3BK	2.82466	0	7.45121	10.1561	9.00843	11.6591	15.4227	8.59991	8.39232	9.18239	10.218	7.76818	10.7237	8.5157	9.33092	7.74819	10.4553	7.75489	9.2854	8.36632	10.1072	7.5157	6.08746	12.2741	4.70044	8.62936	7.43463	4.80735	10.224	7.8009	6.14975	5.52356	9.92035	6.84549	9.58308	7.82018	11.9289	7.58496	3	7.27612	13.2624	9.19229	12.8941	11.6198	8.57365	8.40088	8.33539	7.48382	8.8009
TCGA-EY-A1GL	2.77808	0	5.16993	6.72792	8.19967	9.21675	11.4486	5.35755	6.74147	8.09803	10.0126	3.16993	8.45533	7.34873	6.33985	6.14975	8.55459	5.52356	7.06609	5.9542	6.58496	4.80735	5.24793	8.60363	3.90689	6.90689	4.70044	2.58496	8.96578	10.5196	5.39232	3.16993	6.20945	3.16993	6.9542	4.9542	10.137	7.22882	0	5.49185	8.75489	7.53916	10.0848	8.18982	6.47573	7.48382	5.08746	3.58496	6.14975
TCGA-AX-A063	6.62192	0	6.24793	8.32193	6.6865	10.388	12.9361	11.3061	6.08746	7.22882	9.33985	6.35755	7.34873	7.01123	7.45943	6.72792	8.76487	8.18488	8.01681	7.07682	7.85175	6.61471	6.32193	10.3476	5.52356	6.35755	7.6865	4.75489	9.00562	8.00562	5.93074	5.35755	7.27612	5.75489	9.06609	8.02237	10.6411	7.13955	4.9542	6.55459	9.81218	8.25267	11.6119	9.68299	6.32193	7.77479	6.82018	5.58496	7.40939
TCGA-AP-A0LM	2.26027	0	7.53916	8.16993	7.06609	10.2644	12.4494	10.0901	6.85798	6.64386	11.5406	6.40939	7.20945	7.40939	8.02791	7.15987	9.45327	8.54689	7.88264	7.79442	9.46557	8.26679	5.67243	10.6795	3	9.48583	9.02514	7.44294	10.4686	8.21432	7.24793	5.78136	6.6865	7.65821	9.90087	9.02514	12.4234	8.15482	6.98868	7.78136	10.1176	9.4818	11	11.0327	6.83289	8.98584	8.42206	6.62936	6.56986
TCGA-B5-A11O	7.14795	0	5.72792	9.45121	7.65105	11.3515	10.8376	7.39232	6.71425	8.77808	10.1972	5.61471	7.3837	6.94251	7.81378	7.59991	9.53722	7.04439	8.03342	7.21917	8.45121	6.97728	6.02237	10.9337	6.96578	8.20945	8.04985	4.08746	10.7194	4.08746	6.32193	4.85798	6.6865	5.32193	9.28309	7.12928	11.7822	8.43879	2.80735	6.96578	7.70044	9.25503	10.8956	9.74987	6.50779	8.26679	7.15987	5.83289	7.12928
TCGA-AP-A0LV	2.09041	0	5.39232	7.65105	6.82018	9.93369	11.9654	5.80735	6.53916	6.94251	9.5216	4	8.98868	9.29921	7.46761	7.02237	9.52943	6.08746	7.63662	6.59991	7.96578	6.30378	4.85798	10.0821	2.32193	6.39232	5.61471	2.58496	9.04985	4.85798	3.58496	2.80735	4.90689	2.32193	7.45943	4.58496	10.8773	6.35755	1.58496	5.45943	8.85798	7.98299	11.2894	8.82337	7.52356	6.78136	5.52356	4.58496	5.52356
TCGA-A5-A0GM	5.04384	0	4.45943	6.39232	7.12928	9.43463	9.54303	4.80735	4.64386	7.10852	8.93074	4.08746	5.45943	5.16993	5.85798	5.88264	7.73471	5.08746	5.67243	5.24793	6.42626	4.24793	5.24793	8.62205	2.80735	6.55459	4.70044	2.32193	8.40939	1	3.80735	3.32193	4.58496	4.52356	6.74147	5.04439	10.4696	5.61471	3.58496	4.58496	7.58496	7.56986	8.3443	8.23362	4.80735	5.9542	5.20945	4.24793	5.32193
TCGA-AP-A0LD	9.83288	0	3.90689	5.72792	5.42626	8.72451	13.8043	8.03892	4.45943	4.70044	8.93369	1.58496	4.85798	4.45943	5.45943	8.13955	7.56224	5.20945	6.52356	4.90689	7.22882	2.32193	3.80735	7.55459	0	6.55459	9.70217	3.32193	6.33985	4.75489	2.58496	3.70044	6.44294	3.32193	4.70044	6.10852	13.128	4.58496	1	3	10.3174	9.21189	9.0607	9.29462	5.04439	4.70044	5.32193	4.08746	4.52356
TCGA-EO-A22T	5.57534	0	7.2384	10.2538	8.29002	11.6795	12.3534	11.1491	7.40939	9.19967	10.4357	7.74147	9.31061	7.52356	8.21432	7.5157	9.59991	9.37721	8.74147	7.56986	8.11894	8.12412	7.16993	11.041	5.24793	7.12928	7.7879	5.90689	10.0566	9.7879	6.50779	6.42626	10.683	5.75489	10.3117	8.11374	11.115	8.69	6.76818	7.18982	10.102	9.3966	11.4833	10.0375	7.9542	8.9629	8.0607	5.67243	8.40088
TCGA-B5-A0JT	4.60822	0	4.75489	9.77149	7.7211	11.6944	12.3018	5.52356	7.53916	8.60733	9.14211	5.80735	9.29232	6.91886	8.36194	7.71425	9.81698	6.16993	7.74147	7.41785	7.65821	6.62936	5.58496	10.3026	3.16993	6.85798	4.64386	2.80735	10.3287	6.56986	6.55459	2.80735	8.16993	4.16993	8.85175	4.9542	10.5565	6.35755	2.80735	5.20945	10.2738	7.33985	11.6307	8.49985	7.92481	7.62205	6.10852	5.39232	7.72792
TCGA-A5-A0GA	1.48767	1	5.55459	7.56224	6.78136	11.0841	10.7056	9.29921	5.52356	7.31288	9.10329	3	7.72792	6.61471	7.30378	4.70044	8.67596	7.03342	7.14975	6.10852	7.37504	5.58496	4.75489	9.78627	5.42626	6.39232	6.58496	3.32193	9.25974	3.80735	3.90689	4.08746	7.21917	4.64386	7.96578	6.14975	10.7237	6.70044	5.20945	5.58496	6.91886	8.21917	10.1098	8.59991	6.2854	6.78136	6.37504	5.75489	6.45943
TCGA-SJ-A6ZI	1.72877	0	8.55075	11.7009	9.05528	13.5926	13.2154	12.292	7.67243	10.9936	11.9498	8.49586	10.3509	9.63481	10.1472	7.86419	11.5411	10.545	9.90989	9.16993	10.3565	9.41363	7.8392	12.8049	7.36632	9.70563	10.6689	7.96	12.6718	6.18982	7.56986	7.42626	9.26209	7.52356	12.3834	9.17243	13.1005	10.3219	7.84549	9.25267	10.6475	10.8626	12.8613	12.1532	9.01123	10.3685	9.90238	8.88874	9.78953
TCGA-AX-A05U	2.47397	0	2	8.56224	6.16993	9.63844	9.59059	4.90689	5.2854	6.44294	8.19967	4.24793	7.56224	5.49185	6.35755	4.90689	7.9542	3.80735	6.2854	5.80735	6.12928	3.45943	5.12928	9.82496	4.24793	6.35755	3.16993	0	9.45121	3.80735	3.58496	1	4.32193	2.32193	7.40939	3.45943	9.20457	5.52356	0	2	6.80735	6.33985	9.65642	7.25739	5.70044	5.04439	3.32193	4.64386	6.45943
TCGA-EY-A2OQ	2.42466	0	6	10	7.06609	10.568	12.1752	9.15228	6.79442	8.30378	10.3376	7.60733	9.49586	6.76818	8.18982	6.85798	9.55651	7.15987	8.40088	7.55459	7.87036	6.75489	6.30378	11.4645	2.58496	7.2854	4.70044	4.16993	10.3891	3.16993	5.35755	3.45943	8.12928	3.90689	9.25267	5.75489	10.8154	6.82018	0	5.83289	9.35315	7.72792	11.3117	9.40939	7.94837	7.59991	7.96578	6.08746	9.07948
TCGA-EY-A1H0	1.61096	0	3.16993	6.18982	5.2854	10.4522	7.93074	4.16993	4.39232	8.88264	7.82018	3.80735	5.24793	5.80735	5.55459	4.80735	7.16993	4.24793	5.45943	4.85798	6.44294	3.90689	4.08746	8.04985	2.58496	5.75489	4.58496	2	8.08746	2.58496	4	3.80735	4.64386	3.80735	5.93074	4.32193	9.63662	5.78136	3.45943	5.61471	6.32193	6.75489	8.5812	7.84549	5.08746	5	5.90689	2.80735	4.70044
TCGA-D1-A17S	2.02466	0	3.45943	7.14975	6.37504	9.34873	12.268	4.90689	4.70044	5.64386	8.26679	3.90689	6.2854	5.90689	6.06609	4.80735	7.56986	5	6.74147	5.85798	7.15987	4.52356	5.72792	8.65821	3	4.90689	4.70044	2	6.12928	3.90689	4.32193	1.58496	7.53138	3.32193	6.10852	4.85798	9.96	5.49185	0	3.70044	9.63118	6.67243	9.46761	7.04439	5.67243	5.64386	5.04439	4.32193	4.32193
TCGA-EO-A22X	4.8	0	6.87036	10.2912	8.91886	11.4863	13.7155	11.3745	8.94251	9.91139	10.5118	8.45533	10.7082	8.81698	9.47978	9.07682	10.7723	9.27146	10.4707	9.35315	8.80735	6.18982	6.55459	12.4954	7.49985	8.21917	7.01123	5	11.5372	9.29921	5.58496	5.2854	8.5157	6.10852	12.7258	6.70044	11.2703	7.83289	5.90689	7.10852	11.1293	8.73471	13.1232	9.10066	9.95128	7.82655	7.22882	6.91886	9.94983
TCGA-D1-A16J	2.49315	0	7.2384	8.76487	7.54689	11.4083	12.7682	9.64024	5.52356	8.35315	9.12928	6.94251	7.96	6.53916	7.06609	5.70044	8.69	9.67243	8.58871	5.83289	8.83605	9.07146	5.70044	12.1415	3.45943	6.45943	6.89482	5.58496	9.05528	7.02237	5.85798	5.16993	8.62936	7.2384	8.95128	8.76818	11.6573	8.45943	8.08215	7.24793	8.09276	9.88722	11.9575	10.6935	5.20945	8.633	7.88874	7.09803	7.22882
TCGA-D1-A17T	0.194521	0	5.80735	7.96	7.05528	10.8978	12.7524	7.94251	6.20945	6.97728	9.12412	4.58496	8.13955	6.89482	7.49185	6.37504	9.48583	7.02237	7.91886	7.17991	8.30834	5.2854	6.30378	10.8392	4.70044	5.83289	6.35755	4.52356	8.79442	5.35755	5.16993	4.32193	7.94251	4.39232	7.82655	7.13955	10.9887	6.16993	2.58496	5.49185	9.82177	8.45533	11.2923	9.41151	6.16993	6.85798	6.65821	6.64386	6.16993
TCGA-D1-A16Q	0.887671	0	6.39232	7.2384	8.41785	9.82496	13.3665	7.49185	6.40939	6.9542	9.44294	5	7.92481	8.72792	7.21917	5.20945	9.33092	7.35755	8.27146	6.50779	8.69	5.83289	5.85798	10.5906	3.45943	7.39232	6.80735	4.75489	8.52356	7.58496	5.42626	4.08746	6.64386	5.55459	7.83289	7.72792	11.3815	6.62936	5.93074	6	10.255	9.33762	11.3647	9.61839	6.16993	7.34873	7.20945	5.45943	5.83289
TCGA-D1-A0ZR	0.0465753	0	3	7.98299	5.90689	12.0671	9.93517	3	4.58496	9.99152	7.98868	4.75489	6.45943	5.42626	5.61471	4	7.72792	5.55459	6.26679	5.42626	6.56986	5	4.9542	9.19229	3.80735	5.9542	5.45943	3.45943	8.40939	6.72792	4.32193	2.80735	5.39232	2	7.31288	3.80735	9.50779	6.89482	3	4.58496	6.59991	7.07682	9.0954	7.40088	5.58496	6.33985	5.42626	4.64386	5.45943
TCGA-AP-A1DH	5.9726	0	7.14975	8.07682	7.57743	9.62022	12.0529	10.7524	5.24793	8.07146	9.71939	5.08746	7.70736	7.97154	8.65821	7.11894	9.83447	8.84549	8.73471	7	8.97728	7.09803	6.10852	10.2819	4.45943	7.30378	8.21432	5.20945	9.14466	9.94105	5.88264	6.37504	8.35755	5.85798	9.07948	9.05257	11.3934	7.71425	6.55459	7.2384	10.1737	9.57932	10.9381	10.4737	6.82018	8.44708	8.31741	6.20945	6.91886
TCGA-QS-A5YR	1.96986	0	7.57743	11.1605	9.38802	11.917	13.6638	6.47573	8.01123	9.85331	10.4336	8.70736	9.5812	8.47978	9.10852	8.11894	11.0196	10.3663	9.19722	8.49185	9.60363	7.64386	6.42626	11.8842	7.74819	9.40939	7.29462	6.02237	11.9683	5.2854	5.75489	5.49185	9.85487	6.53916	9.47371	6.82018	12.0997	9.34873	8.61839	8.24317	11.6179	10.1485	13.198	10.4686	8.93958	8.09803	8.04439	8.2384	8.09803
TCGA-AX-A3G1	1.70959	1	7.79442	9.89633	8.07682	11.896	13.277	10.6812	7.62205	8.7211	10.9159	8.11374	9.9571	8.16491	8.47978	7.45121	10.1649	11.3185	8.59619	8.71768	9.16491	7.97728	7.11894	11.258	6.18982	8.01123	9.13186	5.88264	11.3993	7.62205	6.71425	6.52356	9.43254	8.14466	10.5962	8.33092	12.224	9.1267	9.35535	8.61471	10.7814	9.21917	11.9733	10.7524	7.66534	9.48784	8.08746	7.21917	9.04166
TCGA-QS-A744	1.23562	0	5.20945	7.42626	6.08746	10.0112	11.8769	3.32193	6.45943	7.25739	9.85953	1.58496	8.87958	7.85175	6.26679	8.3443	7.98868	4.80735	7.08746	5.49185	6.70044	4.64386	5.35755	8.81378	3.16993	6.93074	5.97728	3.16993	9.47168	6.6865	5.67243	2	6.08746	2.58496	7.59991	3.80735	9.64024	6.59991	2	5.20945	6.53916	7.56986	9.51175	7.76155	6.96578	5.35755	5.08746	3.70044	6.37504
TCGA-A5-A0GR	3.06849	0	7.40939	8.0607	7.82655	11.0908	10.6165	7.76818	7.64386	6.72792	10.1523	6.83289	7.89482	7.37504	7.08746	5.90689	8.97728	10.6961	7.52356	6.70044	8.70044	8.41363	5.80735	10.6165	6.24793	7.74147	8.18982	6.84549	10.5392	6.93074	6.70044	5.78136	8.83605	7.88874	9.76984	8.18488	11.679	8.52748	10.1241	8.09803	8.35315	9.9901	11.5231	11.0314	8.62205	9.01402	7.93074	6.53916	6.55459
TCGA-AX-A0IS	9.31233	1	4.08746	7.56224	4.52356	11.9304	10.1861	6.93074	6.06609	6.47573	9.41785	4.58496	7.08746	5.58496	6.89482	10.3772	8.45121	5	5.67243	6.71425	6.42626	4.32193	3.90689	9.2503	4.16993	6.85798	5.80735	2	10.2958	4.52356	3.90689	3.32193	4.16993	3.70044	7.49185	4	10.2992	4.70044	1	4.52356	7.94837	6.70044	9.73132	7.63662	5.88264	5.58496	5.32193	3.45943	5.70044
TCGA-BG-A0RY	1.28493	0	5.49185	9.71939	6.94251	12.3228	11.891	4	6.18982	7.3837	9.50779	6.10852	8.17493	7.72792	8.01123	5.85798	9.72451	6.14975	8.43045	7.35755	8.2854	5.2854	6.26679	11.4848	5.35755	5.64386	4.58496	4.08746	9.08481	2	2.80735	1.58496	6.08746	2.80735	8.5157	4.08746	10.9001	6.62936	1.58496	5.16993	8.84862	7.15987	10.9965	8.33985	6.65821	6.96578	5.32193	5.83289	8.00562
TCGA-A5-A0GE	8.78082	0	4.58496	7.70736	6.42626	9.62388	10.4305	5.72792	5.55459	6.94251	9.41574	4.24793	6.33985	5.58496	6.64386	7.27612	8.29462	6.06609	6.20945	5.70044	7.70736	5.67243	4.90689	9.3443	3	8.11894	7.35755	5.04439	9.57743	3.90689	5.2854	3.90689	4.9542	5.04439	8.46352	6.89482	11.0258	8.40088	4.9542	5.80735	7.91289	8.32643	9.17991	9.11114	6	7.01123	7.46761	4.08746	5.88264
TCGA-AP-A1DV	0.558904	0	4.90689	7.56224	4.90689	10.2912	11.0855	8.84862	5.64386	6.52356	8.85175	5.72792	6.6865	6.35755	6.78136	5.70044	8.57365	7.2384	7.18982	6.22882	7.24793	5.12928	3.16993	9.19229	1.58496	6.04439	5.67243	4.45943	9.11894	5.04439	4.39232	4	5.24793	4.08746	7.48382	5.88264	10.3498	6.08746	5.08746	5.52356	9.36194	7.62205	10.1033	8.48382	6.42626	6.50779	6.61471	5.08746	5.93074
TCGA-AX-A060	2.94521	0	3.16993	6.64386	4.70044	10.6211	10.6733	3	2.32193	6.12928	6.33985	2	5.9542	4.85798	4.70044	2	6.80735	4.85798	5.58496	4.64386	6.2854	2.80735	2	9.01123	4.16993	6.18982	5.45943	2	7.18982	4.9542	2	1.58496	3.16993	1	5.39232	2.58496	9.50978	4.08746	2	5.39232	6.55459	7.06609	8.83289	6.22882	4.24793	5.72792	3.80735	4.08746	5.12928
TCGA-AX-A3GB	1.20548	0	6.24793	9.13955	7.3837	12.4762	12.4765	9.86882	7.33985	8.31288	10.3015	4.32193	8.47978	7.40939	8.25267	9.14975	9.71081	8.35755	8.33092	8.15987	8.88264	6.55459	6.55459	10.7797	3.80735	8.86419	7.45943	6.42626	11.0835	4.9542	6.04439	4.80735	7.02237	6.52356	9.21675	7.33092	11.8412	7.05528	5.55459	7.35755	10.0042	9.82496	11.5304	9.76321	7.94837	8.20457	8	6.10852	6.75489
TCGA-E6-A1M0	4.91233	0	6.10852	9.02514	6.75489	9.76818	11.7611	10.7912	6.67243	7.88874	9.12153	6.30378	8.15987	6.47573	7.62205	7.70736	9.47371	8.11894	7.89482	6.64386	7.20945	6.85798	6.42626	10.1111	5.35755	6.49185	5.93074	4.64386	9.31515	6.98868	4.75489	4.75489	5.9542	4.85798	8.61471	6.6865	10.5736	6.61471	5.49185	5.97728	9.7039	7.86419	10.7065	8.91588	6.56986	7.30378	7.06609	5.97728	7.62936
TCGA-BG-A0VV	4.25479	0	4.52356	8.75822	6.53916	11.7305	11.7026	5.16993	5.93074	7.45943	9.02514	4.9542	7.05528	6.22882	7.32193	7.24793	9.04439	6.35755	7.24793	6.47573	7.70736	6.04439	5.2854	10.3674	5.16993	6.53916	6.87036	4.08746	9.21917	4.52356	5.08746	2.58496	5.61471	4.85798	8.15482	6.02237	10.809	6.74147	4.75489	5.80735	9.39446	7.87652	10.4051	9.17243	5.64386	7.26679	6.82018	5.93074	5.72792
TCGA-A5-A0GI	7.34795	0	5.97728	7.70736	6.49185	10.2503	10.5294	7.26679	6.49185	7.88264	8.50779	5	7.15987	6.04439	6.74147	5.42626	8.49185	6.08746	7.12928	6.14975	8.18982	6.33985	5.32193	10.1396	2.32193	6.55459	6.52356	3.70044	8.29462	3	5.24793	3.80735	5.9542	4.75489	7.7211	7.16993	11.062	5.39232	3.90689	5.64386	7.15987	7.86419	10.4009	9.0607	5.97728	7.06609	6.98868	6.42626	5.80735
TCGA-B5-A0K2	6.05205	0	6.6865	9.9542	7.67948	12.0532	14.3209	8.37938	7.91886	7.84549	10.2808	8.56605	8.66178	7.13955	8.81057	7.01123	10.7262	8.2854	8.51175	8.30834	8.64746	7.36632	5.58496	11.599	6.06609	8.16993	8.55842	5.12928	11.0728	7.77479	6.70044	5.12928	7.33985	6.37504	9.40939	7.56986	12.0698	7.37504	6.45943	7.21917	12.1293	8.41785	12.2909	10.0375	8.11894	8.78463	8.37504	6.52356	7.78136
TCGA-B5-A11F	15.4822	0	4.32193	7.2384	7.11894	9.03617	10.0238	5.72792	5.64386	7.03342	8.85487	4.24793	7.67948	5.83289	5.85798	8.90689	7.7211	4.32193	6.18982	5.83289	6.20945	5.2854	4.64386	9.09803	4.16993	5.61471	5.04439	2.32193	8.61102	6.08746	4.39232	4.52356	5.32193	3	7.2384	3.58496	9.68825	6.84549	1.58496	4.85798	7.21917	7.55459	9.63118	7.55459	6.26679	6.76818	4.75489	4.39232	6.20945
TCGA-EY-A1GW	1.63562	1	3.45943	6.56986	5.75489	9.25503	10.4988	6.72792	4.16993	6.82018	7.49185	4.75489	6.42626	4.75489	6.02237	4.24793	7.49185	5.78136	5.35755	5.32193	6.20945	4.52356	6.26679	8.29002	1.58496	5.64386	4	2.58496	8.81698	4.75489	3.16993	2.58496	6.80735	3.32193	6	4.08746	10.1459	4.9542	3.90689	4.08746	8.77149	6.75489	8.16993	7.12928	5.9542	5	4.85798	3.70044	5.55459
TCGA-BS-A0TG	6.49589	0	6.16993	8.35315	6.62936	10.2597	10.3443	7.27612	6.33985	7.98299	10.0126	5	8.55075	7.14975	7.62205	7.29462	9.20945	6.47573	7.67243	7.15987	7.73471	5.90689	5.20945	10.0795	4.64386	7.33092	7.06609	2	9.51373	6.45943	4.85798	4.16993	7.75489	3.16993	7.15987	6.35755	10.8971	6.56986	4.24793	5.83289	7.17991	8.62936	11.1144	9.04985	5.80735	6.83289	6.32193	4.75489	7.07682
TCGA-AP-A059	4.00274	0	8.45121	10.7364	9.63844	12.6241	14.3522	13.0382	8.03892	9.18982	11.3509	9.55842	10.5411	9.51767	9.76653	8.94251	11.2131	11.4025	10.3542	9.03342	9.8933	9.09011	7.33985	12.605	6.59991	8.41363	8.71425	7.55459	11.4979	8.59246	6.53916	6.84549	10.1046	8.08746	11.3026	9.90087	12.5699	8.67243	8.13955	8.75822	11.4289	10.224	14.0677	12.0851	8.87036	9.70217	9.22641	8.40088	8.92778
TCGA-BS-A0UV	6.10411	0	4.45943	7.73471	7.2384	9.8392	13.4263	9.66711	6.39232	7.91289	9.04439	4.45943	7.7211	7.42626	7.12928	6.33985	9.55651	7.06609	7.87652	6.91886	7.77479	5.49185	5.52356	9.91588	3.32193	6.56986	5.83289	3.45943	9.633	7.2854	4.85798	4.90689	7.2854	4.58496	8.08215	6.58496	10.0701	6.53916	5.64386	6.32193	9.87652	7.83289	10.9307	9.12928	7.65105	6.74147	6.70044	5.52356	6.88264
TCGA-BS-A0U9	7.73973	0	1.58496	6.50779	5.80735	8.60363	12.2261	2.80735	5.16993	7.19967	8.15987	4.16993	8.14975	5.78136	6.08746	4.90689	7.78136	5.24793	4.90689	6.40939	6.32193	4.08746	6.02237	8.78463	1.58496	3.70044	5.97728	1	9.18735	5.90689	4.24793	1	8.44294	3.32193	6.35755	3.58496	9.29002	4	0	3.80735	8.5812	5.35755	8.96	8.08746	5.83289	4.52356	5.42626	4	6.10852
TCGA-EY-A1GH	1.94521	0	4.70044	9.96723	6.44294	11.7026	10.2444	5.88264	6.76818	7.56224	9.2854	7.81378	8.00562	5.90689	7.91886	6.30378	9.69523	6.82018	7.44294	7.01123	7.32193	6.35755	6.33985	10.2738	5.08746	6.75489	5.67243	3	9.83289	5.04439	5.35755	4.16993	7.27612	4.08746	9.26209	4.90689	10.8082	7.11894	1	5.78136	9.3015	7.42626	10.6064	8.46761	7.07682	7.53916	6.49185	5.35755	7.46761
TCGA-B5-A121	1.38082	0	4.45943	8.38802	6.02237	11.8174	11.4838	5.35755	6.84549	7.03342	9.0634	5.24793	6.64386	5.08746	6.90689	6.47573	8.50383	6.53916	6.42626	6.49185	7.05528	5.75489	5.64386	9.91139	2	6.12928	4.80735	2.80735	9.20945	6.52356	5.45943	3.16993	6.02237	4.90689	8.34873	6.45943	10.4126	5.72792	2.32193	5.52356	9.17991	7.44294	10.0782	8.50383	6.56986	7.09803	6.39232	4.16993	6.12928
TCGA-D1-A16O	2.80274	0	3.32193	7.87036	5.93074	10.8033	11.3163	4.58496	5.45943	7.19967	8.33985	3.16993	5.90689	5.24793	5.90689	4.80735	7.84549	5.04439	5.70044	5.70044	6.47573	4.16993	6.14975	9.08481	4.45943	6.80735	4.39232	1.58496	8.35315	1.58496	2.58496	2.58496	6.18982	3.70044	7.18982	5.45943	10.4073	5.9542	0	5	8.56224	6.85798	8.99435	7.43463	5.80735	5.97728	5.20945	3.32193	5.55459
TCGA-BS-A0UJ	6.86575	0	5.52356	8.17493	6.78136	10.8704	14.744	9.35755	6.37504	6.71425	8.73809	5.72792	6.80735	7.11894	7.6865	6.88264	9.83131	7.6865	8.30378	7.50779	8.70736	4.90689	6.76818	10.5245	3	7.10852	5.93074	3.16993	8.30834	3.16993	5	4.58496	8.29462	4.75489	7.07682	7.46761	11.4273	5.70044	3.80735	5.08746	11.0593	8.33539	11.6289	9.03342	6.52356	6.78136	6.70044	6.45943	5.72792
TCGA-B5-A3FB	7.79178	0	6.83289	9.84549	6.82018	11.3146	11.4599	9.47573	6.76818	8.65105	9.08746	5.08746	9.20212	7.56224	7.96578	5.20945	9.50184	7.36632	8.45121	7.48382	7.90087	6.82018	5.32193	11.041	4.58496	6.70044	6.44294	5.64386	10.4051	6.98868	5.58496	5	7.67948	4.80735	9.04439	5.72792	10.5343	7.48382	5.24793	6.45943	9.21189	8.10852	10.9694	9.31515	7.65821	7	6.70044	5.70044	8.03342
TCGA-A5-A0GD	9.64658	1	5.93074	9.55267	7.34873	11.6869	12.2547	5.93074	7.16993	8.32643	10.0251	8.01681	7.76155	7.67948	8.12412	6.59991	9.98157	8.56986	8.80735	7.65105	8.84549	6.61471	5.72792	11.5343	4.45943	6.30378	6.39232	3.45943	9.59432	5.88264	4.75489	2.80735	8.36632	4.85798	9.08215	6.40939	11.42	7.32193	3.45943	6.04439	10.3761	8.27612	11.5999	9.26913	7.16993	7.64386	7.47573	6.78136	7.81378
TCGA-BG-A0VZ	4.3863	0	6.2854	8.86419	7.01123	10.8471	12.1434	9.7879	6.76818	7.82018	9.68475	5.64386	8.02237	6.75489	7.98868	6.04439	9.20701	7.54689	7.88264	7.78136	8.31741	7.15987	6.52356	10.7591	3.70044	6.87036	7.82655	5.2854	9.54882	6.53916	6.12928	5.24793	7.62936	6.22882	9.57175	7.24793	11.2656	7.26679	5.61471	6.67243	9.37069	8.52356	10.8478	9.70908	6.83289	8.02237	7.08746	5.90689	6.52356
TCGA-B5-A1MR	18.7918	0	9.08746	10.8392	9.66711	12.0871	14.8734	12.6018	8.69	10.1072	11.0133	9.99859	11.2946	9.89026	9.85331	10.1624	11.813	11.643	10.9535	9.25974	10.3554	9.37504	8.65464	13.3081	6.97728	8.56224	8.84549	7.61471	11.3376	12.6341	7.53916	6.18982	9.85643	7.87036	11.0875	9.46964	12.5243	9.2384	8.98868	8.30378	11.3815	10.5708	14.1003	11.8222	8.6865	9.82655	9.20945	8.67948	9.65642
TCGA-EY-A1GD	4.49041	0	5.67243	8.07146	6.83289	9.63662	8.84862	7.52356	5.78136	5.90689	8.8392	6.32193	8.09276	8.67596	6.45943	6	8.43463	5.45943	6.10852	5.90689	6.74147	5.20945	4.58496	9.25503	1	6	6.42626	1.58496	9.14975	4.64386	4.70044	3.90689	3.16993	3.70044	8.31288	5.04439	9.74315	5.45943	3.32193	6.12928	6.45943	7.35755	10.7347	8.35755	7.71425	6.55459	5.80735	3	5.52356
TCGA-SJ-A6ZJ	1.52329	0	5.78136	9.52748	8.37504	11.3078	13.8368	5	7.97154	8.21432	9.633	5.83289	8.9571	7.09803	8.21432	7.65105	10.1396	6.78136	7.96	7.46761	8.57365	6.59991	6.6865	10.9144	5.35755	8.47573	6.59991	3.45943	10.4988	5.12928	6.16993	2.80735	7.70044	3.58496	7.78136	5.55459	11.3772	6.65821	2.32193	6.56986	11.6493	8.58496	11.7339	9.01959	7.94251	6.89482	6.47573	6.64386	7.27612
TCGA-EO-A3KX	3.20548	0	5.35755	8.04985	6.39232	9.74147	10.5878	9.94251	6.40939	7.15987	9.96867	6.20945	7.80735	6.88264	7.31288	7.56224	9.43463	7.15987	6.91886	7.33985	7.35755	5.55459	5.45943	9.25739	3	8.13443	6.72792	3.45943	9.80574	9.2503	5.49185	5.49185	8	4.45943	8.66534	6.32193	10.4325	6.6865	2.32193	5.80735	8.3443	8.30834	10.0941	8.79442	6.71425	6.82018	6.88264	4.45943	7.7879
TCGA-EY-A1GQ	1.49041	0	3.45943	7.27612	7.7211	9.94983	12.5392	6.75489	6.02237	6	8.8392	3.70044	6.45943	5.85798	6.6865	6.10852	9	5.80735	6.61471	6.26679	7.14975	5.78136	7.2384	9.05528	2.32193	7.24793	5.16993	3.32193	9.68475	4.16993	4.39232	1.58496	7.07682	3.70044	6.75489	4.9542	10.7108	5.42626	2.32193	4.75489	10.2958	6.83289	9.97298	7.49985	7.85175	6.35755	5.58496	3.90689	6.18982
TCGA-BS-A0UM	7.24384	0	6.74147	8.83605	7.21917	11.6578	13.1949	10.1836	6.52356	7.65105	9.49785	7.49185	8.02791	5.90689	7.56224	6.70044	9.10066	8.71425	8.33539	7.16993	8.35755	7.18982	5.39232	11.0788	3.58496	6.14975	8.51175	7.02237	9.29921	8.47168	6.26679	5.55459	7.74819	6.70044	9.57365	7.91886	10.8424	7.19967	7.40939	7.42626	9.79279	8.42206	11.1415	9.96145	6.84549	8.12412	7.44294	6.55459	6.85798
TCGA-H5-A2HR	0.145205	0	4.16993	8.43463	7.36632	9.05799	12.8267	4.08746	6.12928	6.45943	7.2854	5.35755	9.10066	6.49185	7.33092	5.35755	8.82655	6	7.16993	6.76818	7.02237	4	4.64386	9.41996	4.64386	5.78136	5	0	9.22641	5.72792	5.24793	2.32193	8.96867	3	5.39232	4.64386	9.20457	4.58496	1.58496	3.45943	11.2674	8.05528	11.4788	8.71425	5.83289	5.16993	5.61471	5.08746	6.80735
TCGA-AP-A05N	2.64384	1	4.39232	6.6865	5.58496	9.44915	8.67596	5.39232	5.70044	4.75489	8.62571	5.35755	5.80735	4.85798	5.52356	5.75489	6.65821	5.78136	5.45943	4.45943	5.90689	4.16993	4.90689	7.6865	2.80735	6.59991	4.16993	0	8.04985	5.2854	3.80735	2.80735	4.80735	2	6.37504	4.24793	9.92184	5	4.75489	3.16993	5.42626	7.01123	8.66888	7.59991	5.80735	4.80735	3.80735	2.80735	5.75489
TCGA-BK-A13C	2.08219	0	4.08746	8.75154	6.10852	11.8653	11.0238	3.16993	5.97728	9.29232	9.04712	4.24793	8.25739	5.16993	6.88264	4.9542	8	4.70044	5.80735	5.67243	6.20945	4.45943	5.93074	9.67596	4.24793	5.12928	4.58496	2.80735	8.29462	3.80735	4.39232	1	6.82018	1	7.14975	2.80735	9.54303	5.67243	1	3	7.25739	5.83289	9.88264	6.76818	6.65821	9.23122	5	3.80735	6.84549
[truncated: 6 more columns]

## Sheet: the test set
id	futime	fustat	IL21R	CYBB	CMKLR1	CTSS	APOE	CXCL9	MS4A4A	NCF2	WIPF1	ADAMDEC1	CD163	LILRB2	HAVCR2	PLA2G7	FCER1G	SLAMF7	SLAMF8	CD86	WAS	PRKCB	P2RX7	ITGB2	SIRPB1	CLEC2B	SELL	FCRL3	SRGN	CCL18	CD28	ICOS	SIGLEC1	LY9	PTPRC	CXCR3	ARHGDIB	CSF2RB	FCRL5	RHOH	APOC1	JAK3	C1QB	RAC2	MS4A7	IKZF1	CD247	NCF1	FPR3
TCGA-BS-A0UT	6.06027	0	3.70044	3.90689	4.85798	7.6865	6.98868	4.90689	4.16993	5.2854	8.17991	0	4.90689	3.58496	4.9542	4.32193	6.35755	3.16993	3.45943	4.16993	5.72792	2.32193	2.32193	7.05528	0	6.08746	4.32193	1	6.64386	1	1.58496	1	4.24793	1	4.16993	2.80735	8.73132	3.70044	0	2.58496	4.45943	5.88264	8.05528	5.70044	4.80735	4.32193	2.80735	2	3.70044
TCGA-EY-A215	1.5726	0	6.52356	6.37504	3.80735	10.0279	7.79442	7.63662	1.58496	5.39232	9.34207	2.80735	5.20945	4.16993	6.90689	3.90689	7.11894	7.22882	6.16993	4.9542	7.5157	5.97728	5.75489	9.08215	5.58496	5.58496	6.18982	3.90689	8.34873	5.88264	5.64386	6.02237	5.9542	6.39232	9.44708	7.79442	10.4305	5.83289	4.75489	6.72792	6.52356	9.17243	7.03342	9.84862	4.39232	8.07682	8.26209	3.45943	4.75489
TCGA-EC-A24G	1.4	0	6.55459	9.46964	7.97728	12.1821	12.0123	9.74483	6.71425	7.98299	10.3026	6.84549	7.80735	7.15987	8.02791	6	9.62753	7.50779	8.53138	7.5157	8.40939	7.2384	6.24793	10.9046	4	7.40088	6.50779	4.58496	10.0782	5.39232	6.14975	4.85798	5.04439	5.85798	9.2738	7.36632	11.0258	7.36632	4.52356	7.03342	9.81218	8.54689	11.1706	9.73132	7.5157	8.26679	7.20945	5.20945	7.59246
TCGA-BK-A139	3.43014	1	6.92778	11.6805	8.75656	12.0296	12.4231	9.7936	8.65105	9.51521	10.8504	9.34983	11.2946	7.88111	9.24139	8.0607	9.34041	7.93811	8.84784	8.66267	8.4168	7.93664	7.84549	10.8721	7.45738	8.668	8.11894	5.87036	11.7142	9.2384	7.04439	7.03067	9.25503	5.79442	11.6479	5.67948	11.0459	8.91737	6.6865	7.39874	10.2814	8.60825	11.403	8.70822	9.94873	9.36304	7.49185	5.98868	10.3842
TCGA-A5-A2K5	2.06027	0	6.52356	9.25974	9.33316	11.236	15.7707	10.5167	8.24793	8.66534	9.01123	6.75489	9.84392	8.38802	9.08481	8.69697	10.9687	9.31061	10.3129	8.40514	9.36194	6.20945	6.6865	11.6913	5.83289	8.37069	6.59991	3.16993	9.3966	10.5058	4.64386	5	8.77479	6	6.76818	7.8392	11.4671	6.49185	3.16993	6.10852	14.245	9.00282	13.3422	9.70044	7.39232	7.48382	7.56224	7.07682	7.94251
TCGA-BS-A0TI	5.15616	0	4.80735	7.02237	5.97728	9.65284	12.3157	5.9542	4.16993	5.85798	8.09276	4.24793	7.15987	5.85798	6.94251	5.12928	7.87652	6.35755	6.32193	5.88264	7.12928	3.90689	4.70044	9.15482	5.16993	6.20945	5.90689	3.16993	8.23362	3.32193	3	3.70044	7.98299	4.58496	6.18982	6.22882	9.77149	5.32193	4.85798	5.32193	10.2503	7.49985	10.4263	7.77479	5.78136	6.45943	6.55459	3.90689	5.61471
TCGA-AP-A0LG	5.52055	0	3.80735	7.03342	4.80735	10.8486	8.29921	5.83289	3.45943	5.32193	7.94837	3.16993	6.30378	4.24793	5.70044	5.39232	7.49985	4.08746	5	5.12928	6.71425	4.52356	3.16993	9.0954	4.08746	5.32193	4.9542	2.58496	8.06609	2	3.80735	3.32193	4.80735	2.80735	6.9542	4.24793	9.81378	5.80735	0	3.90689	5.35755	6.10852	8	7.56224	4.52356	6	4.52356	3.90689	5.39232
TCGA-D1-A16D	3.12603	0	5.49185	9.31515	7.31288	11.2544	11.9084	5.9542	6.45943	7.8392	9.0607	5.35755	8.03892	6.04439	8.11894	5.58496	9.50383	6.76818	7.59991	7.7211	8.03342	6.42626	6.16993	11.2064	5.49185	7.05528	7.15987	3.58496	10.2119	6.08746	5.08746	2.58496	5.61471	4.70044	8.28077	6.14975	11.7561	7.30378	5.12928	5.75489	9.98584	8.17991	11.2479	9.28309	6.85798	7.37504	6.45943	6	6.52356
TCGA-AX-A3FT	0.0164384	0	8.98014	10.7582	9.27146	12.6883	15.1018	14.7361	9.0954	9.56796	12.2521	8.29002	10.8226	10.3729	10.8321	9.39232	12.0351	11.4656	11.0941	9.76984	10.8971	8.96	8.30378	12.9929	7.3837	9.67243	10.374	8.00562	12.2134	9.90539	7.62936	7.36632	10.3476	7.97728	12.1286	10.4409	13.6808	9.33985	7.45943	8.96	12.6766	11.4543	13.8871	12.6996	9.87498	10.5479	10.2586	8.48382	9.63481
TCGA-4E-A92E	0.0356164	0	8.56224	11.1383	8.43045	12.9733	13.0492	11.0396	8.40939	9.33762	11.4152	7.58496	12.0997	10.8416	9.45121	8.7039	10.4635	9.49586	9.45327	8.85487	8.93369	8.43879	7.45121	12.2633	7.20945	8.19476	8.32643	7.04439	11.3625	10.1396	7.27612	6.37504	8.93369	6.02237	11.4793	7.79442	11.4838	9.60548	6.18982	7.62205	10.3542	9.83289	12.1431	10.66	9.16742	9.62388	8.02237	7.14975	9.40939
TCGA-BS-A0T9	3.91233	1	5.70044	6.61471	7.81378	9.82018	14.5495	5.61471	6.70044	8.2384	10.007	4.24793	8.8392	8.7879	7.02237	4.85798	9.40301	6.39232	7.10852	6.39232	7.84549	3.90689	5.08746	9.83447	4.90689	6.47573	5.58496	2	8.54303	8.41785	3.45943	3.70044	7	3.16993	7.05528	5.70044	10.764	6.78136	3.16993	5.12928	8.28077	9.26444	10.7288	9.17991	7.01123	6.08746	5.52356	3.45943	6.52356
TCGA-BG-A0MO	3.5863	0	6.04439	8.77808	6.96578	12.1421	12.0434	10.6689	5.83289	7.71425	8.55459	7	8.09803	6.14975	7.43463	6.62936	8.75154	7.43463	8.08746	6.96578	7.45121	6.35755	4.64386	10.9658	3.70044	5.90689	6.08746	2	9.06878	8.20457	4.90689	2.58496	5.80735	4.08746	8.18982	7.59991	10.5048	5.97728	0	5.75489	8.75822	6.70044	10.3231	8.88264	4.58496	7.17991	6.50779	5.64386	7.35755
TCGA-B5-A11P	2.26027	0	2.32193	7.27612	3.80735	10.062	10.3641	3.45943	4.45943	6.37504	8.54689	1	7.74819	4.64386	5.58496	5.52356	7.59991	4.32193	5.08746	4.70044	7.15987	4.32193	6.18982	9.10329	4.85798	5.42626	5.42626	0	9.26444	2.80735	4.32193	1	6.67243	2.32193	6.50779	1.58496	8.87344	5.12928	1.58496	4	6.85798	8.01681	8.51175	9.31061	5.35755	7.53138	4.24793	3.90689	5.16993
TCGA-EY-A1GF	2.26301	0	6.10852	9.28309	6.72792	11.1561	10.6883	10.9837	6.40939	9.15482	9.83763	7.46761	8.46352	6.42626	7.6865	7.36632	8.13955	8.0607	7.65821	7.26679	6.70044	7.02237	5.80735	9.62936	2	6.71425	7.70044	5.90689	10.0348	7.93074	6.39232	6.32193	6.85798	5.2854	9.92035	6.44294	10.4409	7.35755	3.70044	6.70044	8.5812	7.84549	10.1737	8.8009	7.16993	7.99435	6.64386	4.75489	8.18982
TCGA-B5-A0JS	7.19726	0	6	9.13186	7.06609	11.3326	11.7069	7.43463	6.93074	8.03892	9.92035	6.75489	7.76155	6.35755	8.40939	7.52356	9.68475	6.40939	8.07146	7.24793	8.07682	6.45943	5.2854	10.7432	3.45943	7.33985	6.98868	2.32193	10.2969	6.18982	5.72792	4.32193	6.12928	4.90689	8.8009	6.83289	11.2161	7.89482	4.80735	7.11894	9.0607	8.64746	10.6008	10.0526	6.33985	7.92481	8.50779	5.72792	7.44294
TCGA-BG-A18B	1.28767	0	6.79442	9.35315	7.70736	10.7723	11.6957	11.6852	7.03342	8.21917	9.45327	7.06609	7.96578	8.29002	8.30834	7.9542	9.54303	9.04166	9.01959	7.85175	7.8392	7.5157	6.67243	11.1111	4.39232	6.67243	6.88264	4.90689	9.76155	10.5236	6.61471	6.42626	7.40088	3.70044	9.41574	7.65105	11.1991	8.20457	0	6.89482	9.69697	8.7039	11.8665	10.0182	5.04439	7.98868	8.50779	5.93074	8.30834
TCGA-D1-A168	3.00822	0	3.32193	5.39232	6.53916	7.60733	11.5589	4.85798	6.26679	6.50779	7.79442	2.80735	6.62936	6.02237	5.12928	3.80735	7.06609	2.80735	6.61471	4.70044	6.12928	3.58496	3.70044	10.5755	1.58496	4.85798	2.80735	0	6.80735	6.10852	2	1	4.45943	2.80735	3.80735	4.64386	11.151	4.90689	0	4.9542	5.64386	6.9542	10.0875	7.36632	5.08746	4.70044	4.24793	4.58496	5.55459
TCGA-A5-A2K7	2.91233	0	5.08746	9.68299	7.05528	10.8368	13.2055	7.35755	7.67243	8.58871	9.53916	4.9542	10.2288	7.86419	8.52748	5.67243	10.5058	6.49185	8.46352	8.5812	8.82972	5.70044	5.55459	11.388	5.80735	7.69349	5.52356	2	11.0914	5.85798	4	4.08746	9.50184	3	8.35755	5.04439	11.0641	6.93074	2.80735	6.24793	9.82655	7.78136	12.4365	9.21432	8.46352	6.20945	5.97728	6.32193	9.25267
TCGA-BG-A0M9	6.21918	0	3.45943	6.84549	5.2854	9.43045	9.98014	3.70044	4.32193	8.00562	7.57743	3.16993	6.98868	4.24793	5.42626	4.45943	7.52356	3.32193	5.39232	5.64386	6.08746	3.16993	4.32193	8.99718	5.20945	4.64386	4.32193	1	8.71768	4.58496	3.16993	1	4.90689	3.58496	6	4.16993	9.83447	5.9542	1	4.58496	7.61471	6.44294	7.97154	6.89482	4.9542	4.90689	2.80735	5.20945	4.85798
TCGA-BG-A0MK	3.60822	1	6.20945	9.45943	8.09276	12.9346	12.3115	7.45943	7.09803	11.4273	10.0566	6.12928	8.42206	6.78136	7.93664	6.80735	8.84862	6.44294	7.79442	7.09803	8.44294	6.53916	6.82018	10.93	3.58496	8.07682	6.50779	2	9.82177	5	5.52356	5.32193	7.8009	5.32193	9.25974	6.79442	10.9794	8.3966	4.08746	8.06609	9.29462	8.63662	10.9766	9.30606	7.97154	7.64386	7.24793	5.45943	7.19967
TCGA-B5-A0K7	5.29589	0	7.02237	9.43254	7.94837	11.5699	12.7286	10.0098	6.90689	6.65821	10.2656	8.08215	8.19967	7.59246	8.22882	6.88264	9.85331	8.86728	8.38802	7.7879	8.40939	7.05528	6.26679	11.1674	3.16993	6.75489	6.72792	5.04439	9.224	6.55459	6.16993	4.90689	7.62205	5.93074	9.3015	8.08215	11.2125	7.3837	6.74147	6.6865	10.0293	8.9542	11.527	9.60177	6.87036	8.14975	7.49185	6.16993	7.29462
TCGA-D1-A177	1.50137	0	3.32193	6.08746	4.52356	7.67243	9.49985	7.45121	3.70044	5.9542	7.49985	2.32193	5.61471	4.58496	4.9542	3.16993	6.9542	5.12928	5.45943	3.70044	5.75489	4.39232	3.16993	8.0607	2.58496	5	4.85798	1	6.65821	5.16993	2.32193	2.58496	4.24793	2.80735	4.75489	4.45943	9.00562	5	1	7.77479	6.22882	7.17991	8.35755	6.65821	4.85798	4.24793	4.58496	3	4.45943
TCGA-BG-A0YU	1.23562	0	4.58496	7.2384	6.16993	10.5147	9.98868	4.45943	5.70044	6.37504	8.62936	4.16993	6.42626	4.70044	6.10852	4.70044	7.42626	5.35755	5.9542	5.32193	6.50779	5.12928	5.64386	9.29232	2.32193	5.83289	4.85798	1	8.40088	2	4.58496	3.58496	5	5.45943	8.08746	5.55459	9.69	6.14975	1.58496	5.08746	6.70044	6.91886	8.9542	7.86419	6.04439	6.61471	5.90689	3.80735	5.24793
TCGA-BG-A2AD	1.66849	0	3.80735	6.65821	5.83289	8.19476	10.0526	5.78136	5.08746	6	9.56605	3.32193	7.18982	5.12928	5.80735	5.04439	7.50779	3.58496	5.88264	5.70044	6.79442	3.58496	4.45943	8.41785	0	5.61471	2.80735	0	7.98868	3.80735	2.32193	2.32193	5.93074	2	5.61471	3.32193	8.84549	4.90689	1	3.45943	7.56986	6.76818	9.56415	6.20945	6.12928	5.16993	4	2.80735	6.04439
TCGA-BG-A0MU	1.69041	0	5	8.49586	7.39232	11.7549	12.2288	7.94837	6.56986	8.00562	9.11114	4.58496	8.82018	6.65821	7.42626	6.65821	9.44708	7.90087	7.77479	7.62936	8.44294	6	6.08746	10.944	3.45943	6.52356	6.40939	3.45943	9.34207	7.47573	5.2854	3	6.84549	5	8.37938	7.32193	11.5137	6.62936	5.83289	5.85798	8.90989	7.18982	11.0471	9.35094	6.96578	7.65105	6.49185	6.61471	5.9542
TCGA-AJ-A2QN	2.92877	0	3.90689	7.59991	6.08746	10.3197	10.3197	4.70044	5.49185	6.44294	8.67243	4.64386	7.90689	5.52356	6.42626	6.37504	7.9542	4.39232	5.90689	5.90689	6.26679	5.08746	5.80735	8.87958	2.80735	5.90689	4.24793	3.70044	8.98299	3.32193	4.08746	0	5.58496	5.12928	7.32193	4.85798	9.63118	6.12928	5.42626	5.52356	7.70736	7.67948	9.07414	9.42206	5.52356	5.9542	5.20945	3.80735	6.16993
TCGA-A5-A0GB	2.73151	0	5.78136	7.71425	5.9542	8.69697	10.3837	10.1911	5.64386	6.10852	8.21917	4.52356	6.91886	6.45943	6.84549	5.67243	7.70736	6.84549	7.19967	5.45943	6.96578	6.20945	4	9.70908	3.16993	5.04439	5.64386	4	8.35755	5.49185	5.12928	5.32193	5.39232	3.70044	7.9542	6.90689	9.96578	6	1.58496	5.24793	6.79442	7.06609	9.81218	8.87652	4.52356	7.03342	6.53916	4.16993	5.9542
TCGA-BG-A2L7	1.67671	0	6.79442	9.82496	8.49185	10.6348	12.6495	11.0593	6.70044	7.41785	10.4051	6.90689	9.29002	7.25739	8.27146	6.75489	9.56796	9.51767	8.80735	7.52356	8.52356	7.42626	7.05528	11.1874	4.80735	7	7.59991	5.49185	10.0251	4.9542	6.02237	5.55459	8.50779	6.52356	9.67243	8.17493	11.1453	7.62205	7.54689	7.39232	10.0028	9.0634	11.7879	10.1737	7.85798	8.39232	7.69349	6.42626	7.93074
TCGA-D1-A17A	0.131507	0	5.08746	7.9542	6.47573	10.9218	11.4331	5.70044	5.55459	7.78136	9.18239	5.08746	7.2384	6.10852	6.45943	5.12928	8.91289	6.18982	7.2854	6.74147	7.72792	6.56986	5.75489	10.3117	4.58496	7.13955	6.45943	4.64386	9.18982	6.30378	4.32193	2	6.56986	4.70044	8.08215	5.80735	10.3309	7.26679	2.80735	5.64386	7.36632	8.0607	9.82177	8.87036	5.93074	6.47573	6.59991	4.58496	6.22882
TCGA-EY-A214	1.2	0	5.58496	9.31741	7.90087	10.643	12.1883	8.46352	7.12928	8.66534	10.1787	7.6865	9.18982	7.62936	7.96578	7.09803	9.62022	8.11374	8.44294	7.81378	8.31741	6.85798	5.83289	10.4888	6.2854	7.47573	8.36632	4.08746	10.8525	6.24793	5.58496	5.16993	8.84235	5	9.224	6.24793	11.2216	8.9542	6.16993	6.74147	9.3443	9.20945	11.1542	9.39874	7.9542	7.60733	7.54689	6.37504	8.24317
TCGA-D1-A16N	2.58904	0	5	8.71768	7.45943	9.50779	13.3482	6.33985	7.07682	7.40088	9.32193	5.70044	10.6036	7.87036	7.27612	7.20945	8.76818	5.97728	7.65105	6.70044	8.42206	5.35755	5.61471	11.8895	4.90689	5.64386	5.80735	2.32193	9.31515	4.24793	4.24793	1.58496	10.3987	4.24793	7.59246	6.32193	10.6724	6.82018	3.58496	5.04439	7.66534	7.35755	11.7536	9.01959	6.78136	7.42626	5.20945	6.2854	8.37069
TCGA-AX-A06D	1.02192	1	4.75489	7.14975	6.96578	9.20457	11.4157	5.08746	5.9542	6.37504	8.45943	3.58496	7.54689	6.53916	7.03342	7.11894	8.70736	4.9542	7.01123	6.24793	7.22882	5.35755	6.72792	9.46148	3.70044	5.42626	5.45943	3	8.13443	4.45943	2.58496	2	7.98299	6.04439	6.49185	5.16993	9.5812	5.42626	4.70044	5.64386	9.41363	7.70736	9.95565	7.63662	7.04439	5.85798	4.64386	5.04439	5.20945
TCGA-BG-A0M3	2.93425	0	3.70044	7.09803	6.10852	10.5943	11.9374	5.67243	5.39232	5.72792	8.17991	6.04439	6.39232	4.75489	6.24793	8.20457	8.3837	6.18982	6.72792	5.70044	7.03342	5	5.2854	9.13443	4.45943	5.78136	4	2.32193	8.16993	7.02237	4.16993	1	7.13955	4.16993	6.96578	5.20945	10.3332	5.24793	1.58496	4.39232	9.22641	7.26679	10.0967	7.01123	5.97728	5.80735	4.9542	4.45943	4.32193
TCGA-DF-A2KY	0.909589	0	7.57743	11.0526	9.96723	11.1874	15.2082	10.9374	9.84235	8.86419	10.2082	6.52356	11.5362	10.8834	9.97154	8.10852	11.7661	9.88417	9.57554	9.78953	9.52552	7.62205	6.75489	12.3171	6.32193	8.7211	7.92481	5.58496	12.0745	8.26209	7.96	6	11.1415	5.16993	9.33762	7.56224	11.9414	8.16491	1.58496	6.75489	12.7394	10.9701	14.6127	10.7177	9.67948	8.11374	7.97154	8.09276	9.86264
TCGA-AP-A0LN	6.87671	0	4.75489	7.16993	5.75489	9.84078	12.1085	4.75489	6.22882	6.33985	8.43879	2.58496	7	6.72792	6.93074	7.97728	8.64386	6	6.61471	6.33985	7.40088	4.32193	4.80735	10.2969	2	5.35755	4.90689	3.32193	9.71253	2.32193	4.90689	2	5.35755	3.90689	7.08746	4.64386	10.1972	5.39232	2.80735	4.64386	8.224	7.14975	10.7117	8.16491	6.62936	6.20945	5.83289	5.12928	5.32193
TCGA-A5-A1OJ	2.75616	0	4.24793	8.01123	8.08215	11.1453	13.2677	5.67243	6.12928	8.64746	10.683	6.39232	7.10852	7.49185	6.90689	7.27612	8.8392	7.10852	7.37504	6.42626	7.92481	6.40939	5.90689	9.69349	5.2854	9.70563	8.15482	6.18982	10.7532	7.2854	4.58496	4.32193	6.72792	5.83289	9.20457	7.3837	11.7814	8.23362	3.80735	6.44294	9.59619	9.35975	9.08481	9.77972	6.40939	7.87652	7.54689	5.20945	6.82018
TCGA-EO-A3L0	4.25753	0	4.70044	8.36194	7.33092	10.5736	10.9549	7.02237	5.61471	7.14975	9.38154	4.24793	6.89482	6.35755	6.76818	7.98299	8.25739	6.47573	7.19967	5.9542	8.18488	5.80735	5.58496	9.29232	5.61471	7.39232	7	4.24793	9.72451	4.80735	4.24793	2.32193	7.53138	4.24793	7.84549	5.61471	10.8956	7.2384	2.32193	5.24793	9.40514	9.13955	9.59805	8.25267	6.44294	7.15987	7.04439	5.49185	6.50779
TCGA-BK-A0CB	2.99178	0	6.97728	8.36632	8.55075	10.0553	12.7482	7.64386	7.40939	7.09803	10.4686	7.91289	8.17991	8.08215	8.32643	6.18982	10.421	7	8.27612	7.17991	8.6865	5.85798	5.90689	10.8337	2.80735	7.55459	6.12928	1	9.31741	3.70044	4.58496	3.58496	7.6865	3.90689	7.81378	6.22882	12.097	6.87036	3.16993	5.58496	8.52356	9.15987	12.0593	10.4625	7.6865	6.91886	5.97728	6.26679	7.69349
TCGA-BK-A6W4	0.821918	0	4.75489	9.95128	10.4543	11.3015	11.3493	6.14975	7.15987	8.49586	10.774	6.62936	8.66888	7.37504	7.91886	7.77479	9.09011	7.62205	7.58496	7.20945	7.80735	8.5157	8.50779	10.9622	4.80735	8.42206	7.14975	4.32193	11.4752	6.04439	5	4.08746	7.34873	5.42626	9.98868	5.35755	11.1592	8.52748	2	6.87036	8.90689	8.54689	10.6221	9.53138	8.2384	8.26209	7.40088	6.37504	7.80735
TCGA-B5-A3FC	5.9863	0	8.17991	10.8162	8.98014	11.3117	14.4267	11.2438	9.66	8.33092	10.9315	9.83131	11.0437	9.62753	9.74987	8.5812	11.3304	10.5603	9.60918	9.25267	9.31741	8.18488	7.25739	11.5943	3.70044	9.61471	8.36632	7.50779	11.9005	8.71425	8.0607	7.48382	8.92481	6.65821	10.4666	8.56986	12.3001	8.86109	8.80413	8.0607	12.8301	9.47168	13.3855	11	9.46148	8.96867	9.17742	6.87036	9.65284
TCGA-PG-A917	0.580822	0	7.7879	10.9701	8.53528	11.9575	14.4851	12.0091	7.90689	8.82972	10.7065	9.66888	9.44915	8.2384	9.33985	6.64386	10.8634	9.13699	9.44915	9.03892	9.21917	7.64386	7.30378	11.8673	4.75489	8.39232	7.7211	6.89482	11.7112	5.72792	6.91886	6.75489	9.0954	6.94251	10.7764	7.58496	12.0324	8	6.14975	7.71425	12.4838	9.17493	12.6667	10.9189	8.47573	8.66534	8.2854	7.93074	8.78463
TCGA-AX-A2HG	3.1863	0	5.78136	7.96578	7.2384	10.2107	12.1219	10.7406	6.72792	7.59246	9.54303	6.26679	7.59991	8.13443	8.12928	6.62936	9.78136	8.45121	8.42206	7.04439	8.48784	8.45533	5.16993	10.4126	4.39232	7.17991	7.83289	5.88264	9.50779	9.32867	5.49185	5.20945	7.63662	5.35755	8.73809	7.75489	11.3526	6.98868	5.12928	5.58496	9.64205	8.76818	11.5493	10.0251	7.16993	7.53916	7.09803	5.83289	6.67243
TCGA-AX-A06H	2.28219	0	6.91886	9.66888	7.30378	11.6008	12.2252	11.1812	7.08746	7.56224	11.4331	8.62936	7.74147	7.10852	8.13443	8.08746	10.2432	9.32193	8.72792	8.31288	9.58308	8.82655	5.64386	11.9841	3.90689	8.60363	10.7624	8.09276	11.5817	8.29462	8.32643	6.10852	6	7.73471	11.2802	8.49185	12.791	9.19476	7.45943	8.48382	9.56605	9.82018	11.1523	11.2784	7.08746	9.783	8.82655	6.49185	8.04439
TCGA-BG-A0LX	1.68219	0	6.04439	8.74483	6.45943	11.1611	10.3826	10.7228	5.55459	7.72792	10.1787	6.44294	6.75489	6.59991	6.90689	6.08746	8.77149	7.69349	7.62205	6.93074	8.29921	7.47573	5.88264	10.4378	5.49185	7.47573	7.97154	4.64386	9.19476	5.70044	6.35755	5.80735	5.04439	6.44294	9.50779	8.24793	11.4486	7.40088	5.24793	6.84549	8.09803	9.04985	9.98868	9.79116	5.85798	8.45121	7.59991	5.24793	7.12928
TCGA-FI-A2CX	5.56438	0	10.1523	14.8545	12.6799	15.6221	15.9688	15.3301	10.6493	12.6584	13.0679	13.0951	13.5367	11.3163	11.7883	12.6159	13.379	14.5892	13.4291	11.3359	11.2119	11.431	11.3112	15.8737	10.3815	9.53916	10.9823	9.53528	13.8599	14.4805	9.73132	8.85487	13.0785	9.58871	13.7154	10.0647	13.8634	12.4278	10.3242	9.84078	14.1201	12.1157	16.2867	13.2007	10.7574	11.6284	10.1459	11.183	11.9936
TCGA-FI-A2D5	1.15342	1	6.2854	8.82018	7.54689	9.99294	13.198	11.1466	7.43463	7.53138	9.88874	7.67948	9.8392	7.12928	7.8009	6.37504	9.4818	8.30834	8.37938	7.39232	7.67948	6.20945	6.49185	11.0967	4.08746	6.20945	5.88264	3	9.71425	8.00562	4.52356	3.70044	7.8009	4.58496	8.50383	6.06609	10.2324	7.30378	4.85798	6.10852	10.2143	7.99435	12.2333	8.29462	7.93074	7.11894	5.83289	5.08746	8.22882
TCGA-BS-A0V4	4.9589	0	3.58496	6.16993	6.55459	8.94837	8.58496	4.32193	3.70044	6.40939	8.92184	2.32193	3.90689	4.45943	4.58496	1	7.41785	4.39232	5.08746	3.32193	5.97728	5.64386	5.42626	8.43879	0	7.50779	8.09276	2.58496	8.93369	1.58496	0	2.80735	5.16993	3	1.58496	4.32193	10.6036	5.12928	3.16993	5.67243	6	10.8903	6.76818	7.32193	1	5.58496	4.85798	1	3
TCGA-BK-A4ZD	1.3863	0	3.90689	9.14466	6.59991	9.60918	11.6339	6.12928	6.87036	7.40088	9.12153	7.92481	8.37069	6.61471	6.58496	8.65821	8.39232	5.64386	6.08746	6.80735	6.22882	4.39232	5.49185	9.28771	2	6.90689	5.83289	0	9.43671	5.20945	4.9542	3.16993	8.30378	3.70044	7.98299	4.16993	9.87498	7.55459	2	4.58496	10.7185	6.72792	10.0901	7.40939	7.56986	5.97728	5.49185	3.70044	7.79442
TCGA-B5-A0K4	4.8137	0	2.58496	4.80735	5.24793	8.31288	11.3701	4.39232	4.58496	6.30378	7.34873	2.58496	6.82018	4.9542	5.20945	4.64386	7.01123	3.32193	5.45943	5	7.01123	3.45943	3.32193	8.45121	1.58496	5.04439	3	1.58496	7.5157	6.49185	4.24793	1	6.2854	2	4.16993	3.70044	9.74819	3.58496	0	2.32193	7.76818	5.75489	8.9542	6.40939	3.32193	5.9542	4.58496	3.90689	4.45943
TCGA-BG-A18C	1.28767	0	4.80735	7.31288	7.05528	9.81378	11.5812	6.30378	6.18982	7.05528	9.26209	6.2854	7.70736	6.2854	7.47573	9.21675	8.59619	6.14975	7.01123	6.33985	7.16993	5.32193	5.55459	9.26679	2.58496	6.96578	7.01123	3.70044	9.01681	5.16993	5.20945	4.45943	8.5812	4.9542	8.03342	6.32193	10.5536	6.30378	2.32193	5.67243	9.59432	8.37938	10.2276	8.78136	7.33985	6.85798	7.76818	5.20945	7.08746
TCGA-A5-A0VP	3.52877	0	5.12928	7.90087	6.02237	9.9571	12.4546	7.49985	5.20945	7.67243	9.64024	5.24793	7.36632	5.78136	6.98868	4.58496	8.55459	7.52356	6.94251	6.12928	7.63662	5.67243	5.20945	10.1202	3.80735	6.59991	6.22882	3.32193	9.32643	5.52356	4.75489	4.08746	7.67948	4.90689	8.2854	6.08746	10.0593	6.14975	5.72792	5.85798	9.50978	7.75489	9.5216	8.66888	6.71425	7.36632	6.33985	5.90689	6.64386
TCGA-FI-A2F9	4.93973	0	3.32193	6.39232	4.75489	7.09803	9.2854	3	4.70044	6	8.45121	2.58496	7.42626	4.24793	5.55459	3.70044	7.06609	3	4.90689	5.16993	5.97728	6.58496	5.58496	8.64024	2.32193	4.58496	3	0	7.62936	3.32193	3.45943	1	7.15987	3.16993	6.10852	4.24793	8.90989	4.9542	0	3.80735	6.56986	9.41151	8.05528	7.17991	5.39232	5.12928	3.45943	3	5.12928
TCGA-EO-A22U	3.85479	0	6.88264	8.73132	7.09803	10.0553	12.5401	10.8773	6	8.02237	9.57554	7.47573	8.5157	6.85798	7.74147	7.26679	8.99718	8.77808	8.09803	7.04439	7.74147	6.79442	5.90689	10.6502	2.80735	6.71425	7.09803	5.20945	9.62388	8.03342	5.85798	4.9542	6.33985	5.61471	9.50779	7.2854	10.446	7.3837	6.75489	6.64386	10.3038	8.71768	11.207	9.3966	6.74147	7.93074	7.70736	5.12928	7.39232
TCGA-B5-A0K1	3.0411	0	3.16993	7.09803	5.2854	9.96145	9.88417	2.32193	5.39232	6.61471	8.58871	2.80735	7.93664	5.49185	5.78136	3.70044	7.84549	3.90689	5.85798	4.75489	6.26679	4.08746	4.39232	9.80735	3.16993	4.75489	3.90689	0	8.42206	2.80735	3.32193	2	5.39232	3.16993	6.85798	3.80735	9.02791	5.35755	1	4.80735	7.46761	6.45943	8.86109	7.20945	4.70044	5.2854	4.64386	4.75489	5.2854
TCGA-DF-A2KS	9.09041	0	7.03342	9.13443	7.50779	11.5765	11.4331	10.2204	6.83289	9.17742	9.65642	7.45121	8.97154	7.04439	7.96	7.49985	9.32643	9.80574	8.18982	7.20945	8.02791	6.84549	6.32193	10.4909	4.9542	6.59991	6.52356	5.08746	11.6891	10.4179	4.85798	4.45943	7.98868	5.97728	9.50581	7.56986	10.6008	7.40088	8.30378	6.94251	9.20212	8.87036	10.9715	9.90388	7.07682	8.17493	7.55459	6.18982	7.97728
TCGA-BS-A0U7	2.56164	1	6.56986	9.3015	8.40514	10.4378	11.3929	10.6653	7.09803	7.60733	9.94691	6.90689	9.15228	7.53138	7.48382	7.06609	9.23122	8.61471	7.94251	7.25739	8.0607	7.21917	6.49185	10.8994	5.16993	7.2854	7.39232	6.08746	9.9263	7.26679	5.88264	5.55459	8.27612	5.88264	9.65464	7.26679	10.9593	7.87036	6.94251	7.29462	8.33539	8.91588	11.4727	9.71425	7.84549	8.40939	7.55459	6.18982	8
TCGA-AJ-A2QK	1.76164	0	6.65821	9.76984	7.25739	10.4512	12.3404	10.1799	7.07682	7.14975	10.6165	7.7211	9.16239	7.26679	8.13955	7.01123	9.43671	8.53528	8.12412	7.76155	8.76155	8.00562	6.89482	10.6865	4.08746	7.88874	9.33762	7.61471	11.3393	6.40939	7.88264	7.10852	8.77149	7.53916	10.5859	7.75489	11.5967	8.04985	6.85798	8.02237	9.87344	9.50779	11.2125	10.0403	7.46761	8.94251	8.42626	5.2854	7.82018
TCGA-AX-A2IN	2.59452	1	7.19967	10.3095	8.94837	11.6124	14.6016	11.4564	9.39017	8.64746	11.2046	9.1472	9.96434	8.77808	8.90989	9.1267	11.3026	10.0553	9.48583	8.90689	9.51373	7.44294	6.53916	11.3581	6.42626	9.48583	7.55459	4.9542	11.2773	7.53916	5.80735	6.40939	9.38802	6.14975	9.62571	7.62205	12.7603	7.71425	7.5157	9.93811	11.3696	9.39874	13.9201	10.6046	10.3174	8.50383	7.50779	7.02237	9.51767
TCGA-D1-A17L	2.19726	0	5.42626	8.59991	6.9542	10.7108	14.0739	9.40939	4.9542	7.12928	9.28077	6.94251	6.62936	7.15987	7.09803	6.37504	9.57175	8.78463	8.37504	7.40088	9.01402	6.85798	5.32193	11.2456	5.67243	6.47573	7.13955	5.08746	8.81057	5.93074	5.67243	5.08746	7.2854	6.64386	8.75822	8.05528	11.332	7.22882	6.76818	6.84549	11.0286	8.70736	10.9651	9.93074	6.40939	8.03892	7.37504	7.10852	6.53916
TCGA-B5-A0K3	4.19178	1	5.24793	8.37938	6.61471	10.1241	12.4346	5.39232	6.06609	6.62936	8.16993	6.70044	8.28077	6.72792	7.42626	4.52356	9.09276	6.24793	7.19967	6.24793	7.57743	5.78136	5.12928	11.007	3.70044	5.45943	5.16993	2.80735	8.49586	4.64386	3.70044	2.32193	8.74483	3.58496	7.34873	5.35755	9.98299	5.93074	2.58496	5.2854	8.2854	9.10066	10.8041	9.50779	6.45943	7.2384	5.58496	5.90689	7.40088
TCGA-D1-A160	0.306849	0	6.24793	8.73132	7.06609	10.6493	12.5762	9.72962	6.30378	7.49185	9.6987	6.44294	8.04985	6.87036	7.73471	5.35755	9.75989	8.11374	8.24317	7.36632	8.40088	6.50779	5.97728	10.769	4.9542	7.10852	7.52356	4.70044	9.74315	6.42626	6.16993	5.61471	7.59991	5.64386	9.13955	7.80735	11.4538	7.45943	5.52356	6.6865	9.63118	8.37504	11.1749	9.71596	7.34873	8.36632	7.29462	5.70044	7.2854
TCGA-AP-A1DP	2.96164	1	4.45943	6.44294	4.80735	11.3559	8.8392	5.90689	3.58496	8.71768	8.01681	4.16993	5.42626	4.70044	6.24793	4.08746	8.45121	6.04439	5.75489	5.24793	6.35755	5.35755	6.18982	8.48382	3.32193	5	3.90689	4.52356	7.66534	3.58496	3.70044	1	6.33985	7.5157	6.32193	5.20945	9.45533	4.85798	4.90689	6.10852	7.53916	6.96578	8.47978	7.12928	5.80735	5.49185	3.80735	3.58496	4.39232
TCGA-BG-A0MQ	4.97808	0	2.80735	7.3837	5.12928	9.91886	10.3026	3.45943	5.04439	6.88264	7.9542	2.58496	6.30378	5.61471	6.16993	4.80735	8.30834	5	6.20945	5.85798	6.84549	4.52356	5.52356	9.35315	3	5.61471	3.70044	2.80735	8.29002	4.32193	2	1.58496	5.55459	3.70044	7.07682	3.90689	9.56796	4.9542	1.58496	4.24793	7.59246	8.22882	8.91289	7.3837	5.97728	5.61471	4.90689	5.2854	5.9542
TCGA-D1-A16B	3.03014	0	6.59991	8.92481	7.91289	11.1447	10.5736	8.35755	7.59991	7.88874	10.128	6.49185	9.65642	8.62205	7.72792	7.62205	9.70736	8.19967	7.90689	7.08746	7.88264	7.14975	5.45943	10.6502	5	6.98868	6.79442	5.32193	9.57932	8.00562	5.85798	3.90689	6.98868	5.16993	9.23362	6.82018	11.102	7.53138	7.35755	6.53916	8.24317	9.0634	11.3701	9.633	7.73471	7.92481	6.84549	5.45943	7.27612
TCGA-AX-A2HC	2.86027	0	2.80735	8.49985	5.80735	8.04439	9.04985	6.67243	6.22882	6.61471	7.87652	5	8.2384	5.9542	6.64386	5.88264	8.43463	5.35755	6.06609	5.88264	6.18982	4.45943	4.70044	9.41151	2	4.90689	3.58496	2	9.10066	3	5.39232	1.58496	7.14975	2.32193	6.75489	3	9.46352	5.20945	2.32193	3.90689	6.75489	5.72792	10.1357	7.40939	7.61471	5.83289	3.80735	3.45943	7.18982
TCGA-BG-A3EW	0.942466	0	5	9.94398	7.46761	12.0944	10.5868	8.71768	7.04439	8.2384	10.2761	7.2854	9.72281	7.64386	7.76155	7.65821	9.58684	6.37504	7.98299	7.5157	8.21917	5.75489	6.02237	11.2556	5.32193	7.94251	5.97728	3.32193	10.0498	5.2854	4.64386	3.70044	8.19967	4.08746	9.08746	4.85798	11.4424	6.89482	3.90689	6.02237	8.10852	8.34873	11.1092	9.21675	7.82655	7.2384	6.91886	4.70044	8.5157
TCGA-B5-A11Q	2.67397	0	2	5.04439	4.08746	9.14975	7.58496	5.35755	2.58496	5.04439	7.49185	0	3.90689	4.32193	4.45943	5.24793	6.37504	4.24793	4.52356	4	6.97728	4	5.08746	7.05528	1.58496	3.90689	5.75489	3.80735	5.20945	0	3.45943	3	5.20945	5.12928	4.39232	4.52356	9.59059	3.80735	2	4.08746	5.85798	6.14975	5.85798	5.64386	5.16993	6.52356	3.90689	3.16993	3.45943
TCGA-A5-A0VO	3.39452	1	4.52356	8.42626	7.35755	10.8564	11.137	6.89482	6.94251	7.21917	9.71425	5.58496	8.20945	6.6865	7.41785	6.35755	9.15735	7.16993	7.45943	6.78136	7.36632	5.83289	5.24793	10.4898	2	7.62205	6.30378	3.45943	10.1383	6.80735	5.39232	3.16993	6.59991	4.45943	8.55075	5.12928	11.3723	7.46761	5.32193	6.42626	9.11114	8.03342	10.6018	8.57365	7.13955	7.63662	6.08746	5.04439	6.61471
TCGA-D1-A17F	0.106849	0	5.97728	8.90388	7.37504	11.4414	14.2474	7.56224	6.53916	8.04439	9.76487	8.09276	7.74147	7.49185	8.04985	7.73471	10.4888	7.84549	9.10852	8.04439	8.72792	6.32193	6.45943	10.9571	4.08746	6.80735	6.75489	4.45943	8.92481	7.58496	4.85798	4.39232	8.7211	6.02237	7.47573	6.90689	11.716	7.18982	4.24793	5.90689	11.9005	8.98868	11.7698	9.49386	7.35755	7.72792	7.05528	5.78136	6.39232
TCGA-BG-A0VX	2.85753	0	6.79442	9.15228	7	10.9972	11.0362	8.76487	7.06609	7.60733	10.2889	6.20945	9.66178	9.15482	8.09803	9.49586	10.0715	7.96578	8.21917	6.91886	8.47978	6.72792	5.83289	11.1787	3.70044	7.35755	7.35755	4.24793	9.96867	6.40939	6.37504	4.64386	6.71425	5.80735	9.74315	7.7211	11.6119	7.12928	3.32193	6.80735	8.12412	9.34207	11.638	10.043	8.17991	8.32643	7.41785	4.75489	7.34873
TCGA-AX-A06J	2.50137	0	4.70044	6.50779	4.39232	10.9513	11.8891	7.81378	4.9542	9.53138	8.16491	4.70044	6.62936	6.18982	6.79442	3.58496	8.01123	6.16993	7.13955	5.80735	8.12928	5.39232	4.64386	10.9614	3.45943	5.04439	3.80735	3	8.28077	4.9542	4.08746	2.58496	6.70044	5.08746	7.01123	5.78136	10.1241	5.08746	2.80735	5.70044	6.94251	6.76818	10.2854	8.87652	4.85798	6.49185	6.85798	6.37504	5.45943
TCGA-AJ-A8CW	0.0109589	0	7.46761	10.4553	8.44294	12.557	13.8144	11.236	7.87652	8.43879	10.0661	9.26209	9.54496	8.11374	8.85487	7.34873	10.3026	9.08746	8.9542	8.49586	8.59246	6.6865	7.07682	11.444	3.58496	7.03342	7.56986	6.33985	10.6384	6.02237	6.12928	6.16993	8.76818	6.14975	9.93811	7.61471	11.5994	8.64024	5.58496	7.18982	11.3587	9.04439	12.1715	9.75656	8.8857	8.24793	7.56986	6.67243	8.89785
TCGA-AJ-A5DW	1.06849	0	6.18982	10.4242	7.82018	11.4507	11.8895	12.1225	6.49185	8.12412	10.1459	7.98299	10.0307	7.8392	8.62571	7.47573	9.58871	9.14466	8.67596	7.64386	7.6865	7.12928	7.08746	10.8634	6.06609	7.76155	7.58496	5.35755	11.0775	8.60733	6.45943	6.42626	7.98299	5.12928	10.4378	6.14975	10.8711	8.33985	5.90689	6.55459	9.93811	8.44294	11.4686	9.38154	7.91289	8.21917	6.91886	5	8.7039
TCGA-SL-A6J9	0.00547945	0	9.10066	12.1621	10.6812	13.6892	17.7261	12.2473	10.0485	10.7065	11.5599	11.0908	12.1867	10.0861	11.1529	9.00843	12.5088	11.3837	11.1542	10.7151	10.8933	8.45943	7.93074	13.6568	7.90689	10.0389	9.73132	6.89482	12.7337	10.7151	7.32193	7.64386	12.1062	8.633	10.9651	9.48382	13.0668	9.37069	7.88874	9.16993	14.5661	10.5689	15.1205	11.9741	10.6466	9.81698	10.0782	9.61839	11.3734
TCGA-D1-A165	0.0547945	0	2	7.87036	6.14975	11.0021	11.0668	4.80735	5.88264	6.65821	8.56224	4.64386	7.17991	4.90689	6.18982	7.20945	8.01681	5.88264	5.78136	5.70044	6.52356	4.75489	4.32193	9.43254	3.70044	6.53916	4.75489	2.32193	9.36413	4.39232	4.45943	2.32193	6.58496	4.08746	7.26679	3.45943	9.67596	6.37504	3.45943	4.80735	8.25739	7.24793	10.2095	7	6.24793	5.72792	5.04439	4.16993	5.08746
TCGA-EY-A1GT	1.34247	0	4.52356	6.71425	6.62936	11.5845	9.68124	5.49185	5.61471	6.24793	9.72622	1	6.82018	4.9542	6.08746	8.42206	7.91886	4.24793	5.35755	5.45943	6.40939	5.04439	4.90689	9.97585	3.80735	7.32193	9.19967	2.32193	9.28309	4.52356	3.16993	0	5.24793	2.32193	6.2854	3.80735	12.9922	6.04439	0	5.2854	7.16993	8.08215	9.18239	7.56986	6.74147	5.58496	5.16993	3.32193	6.06609
TCGA-B5-A1MW	1.22466	0	5	8.63662	6.82018	9.80896	11.4215	7.34873	6.56986	7.11894	8.62205	7.31288	8.49985	6.10852	6.79442	6.04439	8.42626	6.59991	6.91886	6.72792	9.09276	5.2854	5.2854	9.62753	2	6.06609	5.72792	3	9.11894	7.13955	4.90689	2.58496	8.09276	4	7.78136	4.90689	10.0647	6.47573	2.80735	5.04439	8.50779	7.70736	10.5727	7.8009	7.2384	6.2854	5.88264	5.35755	7.7211
TCGA-B5-A3FH	2.30411	0	6.08746	9.24793	6.53916	11.9586	12.2729	9.47776	6.42626	9.16239	9.64386	8.04985	8.48784	7.40939	7.45121	7.10852	9.53528	7.93664	8.10852	7.44294	8.40514	6.71425	5.64386	10.6698	5.20945	7.44294	7.44294	3.45943	10.3869	8.02791	5.49185	4.9542	6.2854	5.42626	9.47168	5.90689	10.8057	8.09276	5.67243	6.74147	10.2621	7.83289	9.60177	9.61287	6.75489	7.47573	6.52356	6.44294	7.87652
TCGA-BG-A0MI	1.95616	1	5.04439	8.17493	6.96578	9.74651	11.4873	4.75489	6.89482	7.13955	8.08215	5.88264	8.30834	6.33985	7.3837	7.50779	8.83605	6.33985	6.75489	5.9542	7.25739	5.20945	5.20945	10.3576	3.80735	5.12928	4.52356	2.80735	9.03892	3.90689	3.90689	2.80735	8.43463	3.58496	7.11894	4.39232	9.60548	4.90689	1	4.64386	7.76818	6.98868	11.3993	8.28077	7.20945	6.32193	6.6865	5.16993	6.18982
TCGA-B5-A11W	1.62466	0	4.16993	7.44294	6.70044	10.1331	10.6321	5.42626	5.39232	7.45943	9.07682	3.58496	6.16993	5.49185	6.67243	4.85798	8.41363	6.18982	6.71425	5.42626	7.18982	5.78136	4.64386	9.10591	4.64386	6.33985	6.45943	1.58496	8.79442	3	4.70044	4.16993	5.55459	4.32193	7.88874	5.75489	10.2621	6.72792	4.85798	6.35755	8.60363	7.59991	9.53333	8.61102	6.91886	6.91886	6.70044	4.90689	5.78136
TCGA-AX-A1CK	6.68767	0	2.32193	5.04439	5.2854	7.98299	9.36413	4.32193	3.16993	2.58496	7.29462	1	3.70044	3.80735	3.70044	9.63481	5.52356	4.9542	4.64386	2.58496	6.20945	3.58496	4.64386	6.89482	0	5.49185	6.04439	2	7.35755	1	3.58496	2.58496	4.45943	4.70044	5.42626	5.16993	9.25503	4.70044	3.16993	4.08746	5.24793	5.70044	6.06609	6.67243	3.90689	5.32193	5.12928	3	2
TCGA-DI-A0WH	1.3589	0	3.32193	6.30378	4.52356	9.7364	11.1478	7.70044	4.85798	5.67243	9.27612	2.80735	5.72792	5.20945	5.93074	6.06609	8.03892	5.90689	5.45943	5.39232	7.04439	4	4.16993	8.25267	1	7.17991	4.85798	2	8.46352	3.80735	4.16993	2.58496	5.61471	4.16993	6.65821	4.52356	10.1624	4.58496	2.32193	4.70044	9.18735	8.10852	8.84862	10.2456	5.78136	6.52356	5.93074	3.80735	4
TCGA-BS-A0V8	6.96986	0	4.08746	7.65821	7.26679	10.3117	12.6933	6.24793	6.06609	6.52356	9.54882	5.58496	6.78136	6.53916	6.70044	7.74819	9.36632	7.06609	7.22882	7.62205	7.67243	5.52356	6.14975	9.76653	2.32193	7.33092	5.90689	3.45943	9.45738	5.67243	5.55459	4.70044	7.39232	5.72792	7.74147	5.42626	10.8154	6.50779	5.72792	5.58496	11.0492	8.12928	9.50184	7.94837	7.47573	6.84549	5.78136	4.39232	6.2854
TCGA-E6-A2P9	3.79726	0	7.90087	9.79279	8.17991	11.3009	12.1523	11.8681	6.65821	8.67948	10.3955	7.57743	8.70044	7.20945	8.14975	7.63662	8.79116	9.34651	9.21917	7.36632	8.85487	8.09803	6.79442	11.2312	5.55459	7.21917	9.07682	7.53138	10.196	8.99718	7.24793	6.62936	7.97728	6.56986	10.8065	8.42206	11.4584	8.49185	6.72792	8.03342	9.9629	9.29692	11.6604	10.6511	7.13955	9.13955	8.31288	6.89482	8.33092
TCGA-AX-A1C5	2.74247	0	3.45943	6.2854	5.2854	8.76818	12.4276	5.2854	5.08746	7.2854	8.78136	0	6.76818	4.52356	6.12928	5.45943	7.24793	4.58496	5.75489	5.16993	6.90689	4	6.32193	8.69	3.32193	5.12928	4	1.58496	8.08746	3.16993	2.58496	3	5.04439	2	5.83289	4.08746	9.10591	3.90689	1	4.39232	7.33092	6.64386	8.64024	10.3955	4.24793	4.85798	4.80735	3.58496	5.12928
TCGA-BS-A0TD	6.51781	0	4.24793	7.63662	6.90689	11.697	10.8057	5.61471	4.85798	7.33092	8.90388	4.9542	6.80735	6.30378	6.42626	4.9542	8.37938	6.78136	7.30378	5.58496	7.35755	4.85798	5.2854	10.2703	3.58496	6.04439	6.37504	3.45943	9.24079	4.52356	3	3.45943	6.87036	2.32193	6.93074	4.80735	10.4388	6.39232	3.90689	5.16993	6.33985	8.25267	9.69697	8.20457	5.58496	5.85798	6.10852	6.06609	5.24793
TCGA-BS-A0VI	7.24932	0	4.9542	6.39232	5.35755	9.30834	11.341	5.9542	3.90689	6	9.7039	4.32193	6.59991	5.2854	5.75489	5.16993	9.22882	4.16993	7.05528	7.01123	7.31288	4.52356	5.93074	8.56986	5	7.97154	4.70044	1.58496	8.3966	3.45943	3.45943	1	5.58496	1.58496	4.9542	3.45943	11.1731	5.16993	0	3.90689	8.31288	7.45121	8.68299	7.7879	5.39232	4.80735	4.08746	4.16993	5.61471
TCGA-A5-A0GU	2.35616	0	5.85798	9.51373	7.16993	12.3185	12.8269	8.42206	7.06609	7.09803	9.66	7.41785	8.86109	6.53916	8.28077	7.42626	9.44501	7.63662	8.05528	7.53916	7.73471	7.14975	6.35755	11.0272	6.30378	6.88264	6.93074	4.32193	10.6609	7.75489	6.30378	5	7.08746	5.45943	9.29232	5.78136	10.9114	7.01123	3.80735	6.59991	10.1799	8.22882	11.4553	8.93369	7.86419	7.63662	6.91886	5	7.75489
TCGA-B5-A3FA	8.02466	0	6.45943	9.2854	7.59246	10.4898	12.1724	8.59246	7.65105	7.7879	9.33092	6.78136	10.2372	7	8.28077	5.24793	9.24555	7.79442	8.224	7.2854	7.92481	6.24793	5.49185	10.733	4.24793	6.87036	6.75489	5.2854	9.94398	5.85798	4.80735	4.9542	9.04985	5.16993	8.52356	6.37504	10.783	6.75489	6.42626	6.42626	8.42206	8.06609	12.2143	10.3987	7.74147	7.39232	6.44294	5.93074	7.88874
TCGA-AJ-A3OJ	1.27945	0	6.72792	11.0112	8.3966	11.6786	13.0417	9.03342	8.88264	9.2738	10.9643	6.76818	10.6528	8.27146	9.20701	7.06609	11.3886	8.11374	9.15482	8.83605	8.7211	6.30378	6.61471	11.4808	6.33985	8.62936	7.2854	5.08746	11.1267	9.93074	6.72792	6.16993	9.66356	4.90689	10.1849	7.03342	11.5736	8.39232	5.9542	6.62936	10.9084	8.75822	12.5596	9.82177	8.99152	8.14466	7.7879	7.2384	9.95565
TCGA-D1-A16F	0.219178	0	4.52356	8.99152	7.96	10.9979	10.8258	6.44294	6.37504	8.51175	9.66711	6.24793	7.59991	6.94251	7.08746	6.18982	8.71425	7.54689	7.06609	6.64386	7.81378	6.64386	6.56986	11.1248	6.10852	6.91886	6.56986	4.32193	9.71425	0	4.16993	2.58496	6.10852	4.64386	8.65464	6.04439	12.1039	7.45121	4.52356	6.14975	7.2384	8.10329	11.0417	9.07146	6.6865	7.56986	6.42626	6.14975	6.65821
TCGA-BG-A18A	1.16712	0	4.80735	7.33985	7.41785	11.0014	11.8114	6.78136	5.49185	6.44294	8.65464	2	8.03342	6.93074	6.59991	4.52356	8.17991	6.45943	7.13955	5.32193	8.21917	7.11894	6.35755	11.2402	3.32193	6.37504	3.70044	1	8.5812	2.58496	3	2.32193	8.46761	4.75489	7.2854	6.79442	10.7781	6.35755	2.32193	5.45943	6.71425	7.96578	11.4179	9.34873	5.67243	7.03342	7.20945	6.04439	5.80735
TCGA-AP-A0LP	5.13699	0	5.32193	8.6865	7.11894	11.544	13.7066	8.87036	6.72792	7.85175	8.69	6.58496	8.44294	6.87036	7.98868	6.94251	9.99859	7.65105	8.55075	7.33092	8.24793	6.22882	6.40939	11.2312	4.39232	6.24793	5.24793	4.16993	9.48784	8.2384	5.42626	3.90689	8.29462	5.2854	7.76818	6.82018	11.2372	6.20945	3.16993	5.49185	11.3788	7.92481	11.4062	9.04985	6.6865	7.32193	6.76818	6.44294	6.79442
TCGA-A5-A0GG	10.3068	0	6.39232	9.12928	8.30834	10.9484	13.5387	9.56796	6.94251	7.80735	9.79442	7.47573	8.56605	6.70044	8	6.91886	9.55075	8.56224	7.93664	7.29462	8.31288	6.98868	6.87036	10.7432	4	7.89482	7.37504	4.75489	10.2644	5.12928	6.06609	5.12928	8.37069	5.72792	8.80735	7.69349	11.4599	8.04439	6.91886	6.90689	11.1911	8.77149	11.6537	9.60918	7.45943	7.66534	7.32193	5.93074	7.61471
TCGA-BK-A56F	1.09863	0	6.90689	11.0519	9.14975	11.9593	11.7532	8.70736	8.11894	8.85175	10.8963	7.20945	10.4252	8.17493	8.84862	8.75154	10.1561	8	8.90989	8.3443	8.67948	7.56986	7.98868	11.2808	5.08746	8.0607	7.35755	4	10.5661	8.29002	6.45943	5	8.73471	5.32193	10.5324	6.74147	11.4051	8.56986	4.08746	7.15987	10.2784	9.15987	11.6564	9.53722	9.02791	8.58496	7.39232	6.20945	8.86109
TCGA-BS-A0UL	6.79726	0	7.14975	9.77972	8.75154	11.0795	12.4863	11.4057	6.33985	7.06609	10.9794	7.70736	7.90689	7.18982	7.74819	7.05528	9.38586	8.72451	8.77479	7.46761	8.92481	8.76487	7.65821	11.557	3.32193	8.59246	8.45943	7.14975	10.7482	5.55459	7.60733	6.83289	7.27612	7.05528	10.585	8.66178	12.0217	8.46761	6.71425	8.0607	9.37287	9.53722	11.0921	10.6129	6.88264	9.14466	8.34873	5.61471	7.57743
TCGA-AX-A2HJ	2.56164	0	6.58496	9.13955	7.46761	10.021	12.1734	10.5517	7.34873	6.90689	9.85175	6.55459	8.26679	7.53916	7.60733	5.75489	9.32193	7.06609	8.19476	6.84549	8.224	5.83289	5.78136	10.3696	5.12928	6.83289	6.47573	4.08746	9.22882	4.80735	5.78136	4.45943	7.04439	3.90689	8.58496	7.12928	11.0868	7.47573	2.58496	5.58496	9.35094	8.29002	11.4247	9.2503	7.61471	7.02237	6.2854	5.80735	7.91886
TCGA-B5-A0KB	2.25753	0	6.20945	10.2992	8.19967	10.7091	13.4897	7.36632	7.14975	9.40514	10.3276	9.1472	9.91139	8.49586	8.30834	8.45533	10.7846	8.41785	8.70736	8.33539	9.17742	8.20457	6.61471	11.0835	6.10852	7.16993	8.9542	5.42626	10.8009	9.10329	4.85798	4.16993	9.75489	5.9542	9.76487	5.97728	11.7288	9.25974	6.45943	6.37504	10.5613	9.05257	11.058	9.80574	7.7879	8.14975	7	7.75489	9.35315
TCGA-FI-A2D0	3.32329	0	4.85798	7.26679	5.72792	9.51964	9.49586	6.47573	4.08746	6.98868	9.91439	3.90689	6.64386	6.14975	6.55459	5.80735	8.06609	5.93074	6.02237	5.32193	7.27612	4.75489	4.90689	9.3015	5.88264	6.59991	5.35755	4.08746	8.7211	2.80735	4.32193	4.16993	6.55459	3.16993	7.84549	5.55459	9.59619	7.12928	4.39232	6.33985	5.70044	7.82018	8.3966	9.56224	5.20945	6.78136	6.87036	4.16993	6.16993
TCGA-BG-A220	1.18904	0	1.58496	7.45121	4.75489	8.33092	9.87498	3.16993	5.64386	6.22882	9.07146	3.32193	7.41785	6.16993	6.12928	7.10852	7.92481	4.64386	5.20945	6.20945	6.75489	4.52356	4.24793	8.33092	3	4.75489	2.58496	1.58496	8.3837	4.9542	3.90689	3.32193	7.16993	2.58496	6.26679	2.58496	9.22159	4.39232	0	4.75489	7.42626	7.74819	9.34651	7.10852	6.89482	4.52356	4.24793	2.58496	6.22882
TCGA-AX-A1CE	2.8411	0	4.90689	8.633	6.37504	9.69523	12.7326	10.4543	5.2854	6.55459	8.33985	5.80735	7.94837	5.72792	6.87036	5.90689	8.42206	7.34873	7.27612	6.32193	7.01123	5.16993	5.97728	9.33985	2.80735	5.85798	5.67243	5	8.71081	7.80735	3.90689	4.08746	5.85798	4.64386	7.82018	6.18982	9.50779	5.97728	4.64386	5.45943	9.62022	7.29462	10.0498	8.07146	5.9542	6.37504	6.30378	4.64386	6.37504
TCGA-A5-AB3J	1.40274	0	7.91289	9.77972	9.64024	12.2863	12.8212	8.05528	8.17493	8.16491	11.5469	7.90087	9.87805	9.47371	8.20945	7.31288	9.65464	9.04985	8.68299	8.03342	9	9.15735	8.224	11.3015	4.32193	9.98584	9.90839	7.5157	11.8826	7.45121	7.40939	5.97728	7.12928	6.71425	10.7748	7.04439	12.4582	9.44915	7.27612	8.00562	10.0755	9.90989	12.0362	10.4898	9.19229	9.09011	8.41363	6.04439	8.27612
TCGA-BG-A0W1	0.334247	0	3	8.20457	6.44294	10.7507	12.6795	6.96578	6.70044	7.65821	8.82655	2.58496	7.82018	6.04439	7.44294	4.9542	9.45738	5.90689	6.80735	6.9542	7.49985	4.52356	6.56986	9.90539	5.35755	5.97728	4.80735	0	8.87036	3.58496	4.08746	2.32193	8.38802	4.45943	7.76818	6.16993	10.764	5.70044	1	4.16993	10.1472	8.18982	10.4656	7.8392	7.96	6.56986	5.9542	5.49185	5.42626
TCGA-AX-A3G9	1.52877	0	4.24793	7.27612	4.9542	11.0835	8.59246	7.58496	5.04439	9.07146	8.97728	2.58496	6.52356	3.58496	6.39232	6.40939	7.2854	4.90689	6.04439	5.2854	6.53916	4	2.80735	7.19967	1	6.80735	4.08746	4.45943	9.15735	3	2.58496	2.80735	4.90689	3.45943	6.87036	3.32193	10.1085	4.75489	3.45943	4.16993	8.24793	7.13955	8.73809	6.87036	6.20945	5.64386	4.85798	3.90689	5.42626
TCGA-D1-A17Q	0.147945	0	4.08746	6.58496	6.55459	8.58496	10.3264	7.25739	4.85798	5.45943	7.90689	2.80735	7.11894	5.39232	5.88264	4.39232	7.03342	4.80735	6.20945	4.58496	6.97728	4.52356	4.70044	9.63844	3.45943	5.55459	2.32193	2.32193	7.46761	2.32193	3.80735	3.16993	6.45943	2.58496	6.78136	6.04439	10.1085	5.42626	0	4.39232	4.85798	7.07682	10.1737	9.2738	5.04439	6.08746	5.61471	5.04439	5.24793
TCGA-AJ-A23O	1.01918	1	6.67243	8.92778	7.34873	11.3799	12.9862	10.2703	6.91886	7.64386	10.4242	7.18982	9.08215	7.90087	8.12928	6.18982	9.91588	9.35975	8.50779	7.31288	8.90087	7.18982	7.3837	10.8082	5.88264	7.61471	7.71425	6.45943	10.207	5.45943	6.55459	6	8.80413	7.14975	9.77479	8.54303	11.6755	8.07682	8.53916	7.41785	10.1774	9.56796	11.06	10.1472	7.88264	8.91588	7.98299	6.18982	7.96578
TCGA-D1-A1O7	0.0876712	0	4.85798	8.32193	5.90689	10.7288	11.762	5.72792	5.70044	7.16993	8.60733	3.70044	6.82018	6.20945	6.96578	6.37504	8.89178	5.35755	7.24793	6.16993	7.43463	5.49185	5.58496	9.83605	2.32193	5.97728	4.58496	3	8.64386	3.70044	3.45943	3.16993	7.5157	3.32193	7.07682	5.45943	10.3542	5.9542	1.58496	5.32193	9.37721	7.46761	10.2107	8.30378	6.16993	6.30378	6.39232	5.32193	5.64386
TCGA-EY-A1GP	1.56986	0	7.88874	8.88874	9.55267	11.7482	13.9979	9.04439	7.85175	7.85798	11.4584	7.52356	10.7322	9.56033	8.47573	11.4793	9.66888	9.74819	9.17493	7.81378	8.78463	7.22882	6.58496	10.4305	3.80735	8.86419	8.83605	5.70044	11.0701	10.9241	6.76818	6	8.40939	6.22882	9.86728	7.5157	12.2137	8.70044	8.56605	7.49985	9.80896	10.2597	11.7004	10.6944	8.56605	8.43045	7.92481	6.33985	8.73809
TCGA-D1-A102	0.369863	0	6.89482	10.2515	8.16993	12.381	11.341	10.5727	8.10852	8.30378	10.1267	7.54689	10.3641	7.54689	8.2384	10.5565	9.44708	7.42626	8.61839	7.72792	7.78136	7.06609	6.04439	10.8431	3.32193	7.44294	5.78136	5.39232	10.4242	9.31741	6.06609	5.16993	7.66534	4.39232	9.68124	6.94251	11.1376	7.78136	3	6.42626	8.62205	8.46761	11.6609	8.98868	8.08215	7.77479	6.82018	5.55459	8.61471
TCGA-A5-A0GH	6.17534	0	4.80735	6.44294	5.45943	7.74819	11.1053	8.46761	5.2854	6.47573	9.37287	3.70044	6.14975	5.55459	6.44294	5.78136	7.58496	6.62936	5.80735	5.16993	6.39232	5.04439	4.58496	8.20457	3.32193	5.75489	6.10852	4	7.53138	7.07682	4.24793	3.80735	5.80735	3.58496	6.9542	6.26679	10.2656	4.70044	4.75489	5.72792	8.40088	8.59246	9.27612	9.0634	5.35755	6.10852	6.04439	3.80735	5.49185
TCGA-AX-A06B	5.63836	0	5.49185	8.35755	7.45943	11.1592	13.5879	8.93074	7.9542	8.02237	10.1447	7.35755	8.53528	6.50779	8.03892	7.64386	9.14975	8.67596	7.03342	7.45943	7.52356	7.11894	6.72792	10.2107	5	7.66534	8.04439	5.12928	10.8289	7.97154	5.2854	5.83289	8.47573	6.18982	9.44294	7.30378	11.346	7.69349	6.45943	6.96578	10.4737	9.10066	11.2808	10.0755	7.90689	8.22882	7.27612	6.10852	8.16993
TCGA-AP-A051	10.8164	0	6.47573	9.89936	7.83289	10.7731	12.9605	11.4315	7.40939	7.43463	9.59432	8.16993	9.77972	7.24793	8	6.65821	9.65821	8.56986	8.3837	7.29462	8.03342	6.74147	6.75489	10.7566	5.12928	6.49185	7.53138	6.12928	9.96434	8.5157	6.40939	5.93074	8.37504	5.78136	9.41785	7.3837	10.5915	6.61471	6.14975	6.65821	9.7039	7.97728	12.255	9.49785	7.73471	8.02791	6.90689	6.40939	8.3837
TCGA-AJ-A8CT	0.224658	0	8.43879	11.1215	9.02237	13.2353	13.6214	11.3576	8.62571	10.5187	11.4666	8.98014	10.888	7.99435	9.30606	7.21917	10.4019	10.043	9.68475	8.73809	10.2204	9.12153	8.52748	12.0865	4.64386	9.22882	9.65284	7.80735	11.6142	5.70044	7.7879	7.10852	9.51175	8.34873	11.3934	8.77149	12.7657	8.98868	9.35315	8.96	11.5421	10.5058	12.3426	11.5943	8.75489	10.4051	9.66	7.60733	8.52748
TCGA-BS-A0WQ	5.53973	0	3.70044	6.67243	5.16993	10.3287	10.9549	5.32193	6.37504	6.39232	9.13699	4.85798	7.88874	5.9542	6.56986	5.42626	8.56224	5.58496	5.97728	5.83289	6.42626	4.08746	5	9.16742	2	5.78136	3.58496	2.58496	8.74483	4.64386	5.12928	2.58496	7.08746	2.58496	6.83289	4.90689	10.4898	4.85798	0	4	8.73132	6.30378	10.2981	7.11894	7.40088	5.75489	5.12928	4	5.97728
TCGA-A5-A7WJ	0.934247	0	4.16993	7.48382	6.06609	12.9883	11.2946	5.52356	6.2854	7.65821	9.18488	5.93074	6.89482	5.75489	6.32193	6.58496	8.40939	5.2854	7.16993	5.85798	7.91289	5.32193	5.2854	8.96	6.71425	6.08746	9.1267	5.20945	8.61102	6.67243	5.49185	3.70044	6.70044	3.70044	7.84549	4.64386	10.5925	6.24793	1	7.05528	9.06878	8.71081	9.42206	8.51175	6.37504	6.30378	6.2854	6.55459	6.32193
TCGA-D1-A0ZQ	0.00273973	0	3.32193	8.46352	8.43045	10.3242	11.06	7.41785	6.50779	6.67243	10.032	4.32193	7.71425	6.45943	6.78136	7.83289	8.37938	6.47573	6.39232	6.61471	6.94251	7.15987	6.76818	9.85175	3.58496	7.62205	6.08746	3.32193	10.3837	5.32193	5.24793	4.16993	6.62936	5.64386	8.7039	5.97728	10.9001	7.01123	3.70044	5.52356	8.55842	7.92481	10.2046	8.33539	7.24793	7.59246	6.42626	4.32193	7.15987
TCGA-BK-A6W3	0.835616	0	8.90989	11.7977	9.09803	13.0505	12.7848	13.2027	8.32643	9.71081	11.3576	8.11894	10.8408	9.19229	10.4717	6.9542	11.224	10.2621	10.2058	9.7879	10.0279	8.59991	8.73809	12.681	5.20945	8.68299	8.66178	6.84549	12.117	4.08746	7.04439	7.20945	10.4419	6.50779	11.7207	8.11374	12.7061	8.9542	7.22882	8.46761	10.1408	10.1861	13.3439	11.3837	9.84549	9.69523	8.79116	7.90689	9.51175
TCGA-D1-A162	3.13699	0	5	9.43254	7.06609	11.7121	12.8327	5.52356	6.62936	8.16491	9.13443	7.8009	8.19476	6.30378	7.64386	7.45121	9.16239	7.37504	7.76155	7.31288	7.62936	6.42626	5.64386	10.5613	4.45943	5.61471	5.39232	3.80735	9.32643	7.75489	4.16993	3.70044	7.91289	5.35755	8.3443	5.39232	10.3641	7.13955	4.75489	5.55459	10.0848	7.40939	10.722	8.29002	7.40088	8.90689	5.70044	5.72792	7.87036
TCGA-BG-A0M4	5.93699	0	5.55459	9.09011	7.26679	9.65821	13.7882	7.14975	7.60733	6.65821	8.59246	5.20945	9.8392	6.82018	8.20945	5.39232	9.4818	6.04439	7.69349	6.74147	8.20945	4.80735	4.90689	11.4257	3.70044	5.58496	4.32193	0	9.10329	3.45943	3.90689	2.58496	9.21917	2.80735	7.9542	4	10.599	6.50779	0	5.32193	9.08481	7.6865	12.3628	8.33985	8.43463	6.88264	5	5.67243	6.62936
TCGA-AX-A05T	2.76712	0	2.80735	7.48382	6.91886	9.84078	7.26679	4.32193	4.9542	5.93074	7.60733	4.70044	7.21917	5.85798	6.52356	3.70044	7.88264	4.45943	5.90689	6.08746	5	3.45943	4.24793	8.13955	1	4.32193	4.08746	1	8.37504	4.85798	4.75489	2	4.85798	1	6.9542	3.16993	9.30834	4.45943	1.58496	3.90689	7.08746	6.18982	9.224	6.56986	5.67243	5.49185	3.70044	3.32193	5.80735
TCGA-D1-A17B	0.583562	0	7.8009	10.9322	9.35975	11.7444	13.624	6.6865	8.2384	9.43879	10.2656	8.70736	10.9248	9.25503	8.86728	7.41785	9.88417	9.01123	9.59059	7.5157	9.85019	8.29462	7.05528	13.2533	7.33092	7.35755	8.02237	5.04439	10.9513	6.78136	6.33985	4.75489	10.3454	6.9542	10.3443	7.25739	12.5018	10.4868	7.65105	8.04985	8.44294	9.91289	12.62	11.1434	7.64386	9.17991	7.92481	8.66888	9.37504
TCGA-D1-A17R	0.928767	1	5.16993	7.7211	7.05528	10.2877	10.6768	3.90689	5.72792	6.74147	8.8857	3.90689	7.87036	6.90689	6.2854	5.42626	8.10852	5.12928	7.39232	5.45943	7.08746	4.24793	4.45943	10.6786	5.97728	5.80735	3.45943	5.93074	7.82655	3.90689	2.32193	2	6.52356	3.16993	6.65821	4.85798	10.7202	6.10852	1	4.32193	6.24793	8.18488	10.9374	8.84549	5.64386	6.30378	6.04439	6.02237	5.72792
TCGA-D1-A176	2.51233	0	5.20945	7.9542	6.47573	11.8929	13.3333	8.09803	5.35755	6.6865	8.49985	6.94251	7.09803	5.85798	7.17991	7.39232	8.84549	7.02237	7.09803	6.20945	8.02237	6.20945	5.24793	10.5333	4.08746	5.35755	6.04439	4.16993	8.81698	5.61471	5.2854	4.08746	8.08746	4.90689	7.91289	6.78136	10.3231	6	4.32193	5.52356	9.94398	7.3837	10.7177	8.69697	6.44294	6.71425	6.47573	5.45943	5.9542
TCGA-D1-A17N	0.126027	0	6.64386	7.41785	7.61471	9.64746	12.8977	7.22882	6.90689	6.10852	8.82337	4.9542	7.93664	8.9571	7.33985	6.70044	9.07414	7.45943	8.70736	5.83289	9.28309	6.64386	5.61471	11.757	5.35755	6.88264	5.88264	4.9542	8.05528	4.90689	5.08746	3.90689	7.16993	5.55459	7.54689	8.84235	12.2503	6.04439	3.70044	6.62936	7.75489	9.37287	12.217	10.5651	5.85798	7.85798	8.14466	6.93074	5.2854
TCGA-BS-A0TA	3.98356	1	8.19967	9.67772	8.5812	12.7155	16.0331	13.1977	8.40088	9.56605	11.7237	6.67243	8.67948	8.82337	11.275	7.34873	11.9076	11.0417	10.4656	9.53333	10.4919	8.30834	7.90087	12.7616	6.84549	8.98584	9.03617	7.26679	11.4615	6.62936	7.37504	8.11374	9.87344	8.3443	11.2046	10.5127	13.0471	8.03342	6.55459	8.19967	12.66	10.5285	13.8203	11.785	9.67419	9.81057	10.1737	8.34873	8.93958
TCGA-AP-A05O	1.05205	0	4.58496	9.38802	7.44294	12.0654	13.3487	8.62205	7.52356	7.74819	9.49586	5.61471	9.15987	7.77479	8.59991	7.82655	10.5108	7.41785	8.47573	7.65821	8.42626	6.52356	5.42626	11.2732	6.39232	6.32193	5.32193	1	10.6156	9.01959	6.2854	2	8.78136	5.49185	8.61102	6.67243	10.9204	6.32193	1.58496	6.26679	10.6294	7.61471	12.3636	11.0715	7.91886	7.35755	6.74147	5.75489	7.47573
TCGA-B5-A11N	5.13973	0	7.45121	10.2923	8.22882	12.6013	12.8652	12.5836	7.75489	7.88264	10.7262	8.10852	9.2738	7.39232	9.00843	6.50779	10.0993	9.85953	9.39874	7.98299	9.09803	8.46761	7.20945	11.7056	6.22882	7.83289	9.02237	6.26679	11.2656	4.90689	7.06609	6.78136	7.53138	7.87036	10.5953	7.94251	11.8392	8.40514	8.32643	8.17493	9.48583	9.64746	12.2787	10.8773	8.18488	9.35094	8.37504	7.12928	8.09276
TCGA-BG-A0MH	5.28767	0	7.31288	10.0334	8.26679	11.5765	12.3208	9.93369	8.12412	8.42206	10.5953	6.55459	9.70563	7.56224	8.53528	7.75489	9.81858	9.80252	8.3966	7.94837	8.56605	8.04439	7.2854	11.4247	5.2854	7.65821	8.59619	6.47573	10.388	7.76155	6.49185	5.2854	9.56986	7.03342	9.8933	7.80735	13.1054	8.71081	8.3443	7.71425	9.16239	9.25974	12.0802	10.4959	8.55842	8.87958	7.65105	6.30378	8.65105
TCGA-B5-A11G	9.44658	0	5.24793	6.39232	6.08746	9.55075	12.6461	8.15482	3.80735	7.07682	9.12412	5.39232	6.6865	6.02237	6.24793	5.12928	8.29921	7.65105	7.30378	5.9542	7.88264	5.04439	5.52356	8.88874	3	7.10852	6.44294	4.85798	8.12412	6.62936	4.90689	4.52356	7.65105	5.04439	7.09803	7.32193	10.5372	5.80735	5.83289	5.70044	10.4242	8.49586	10.1523	9.01123	6.52356	6.62936	6.90689	4.64386	5.75489
TCGA-D1-A17C	0.0821918	0	5.67243	7.14975	8.47978	9.53333	12.42	6.58496	5.9542	6.16993	9.52748	5.04439	7.01123	6.97728	6.75489	7.40939	8.07682	7.62936	8.09803	5.12928	8.47168	7.06609	6.18982	10.9462	4.16993	7.52356	5.61471	3.58496	8.73809	3.70044	3.80735	3.16993	6.14975	5.52356	7.40088	7.08746	11.628	7.19967	6.30378	6.33985	6.22882	8.84862	11.2479	9.55842	5.2854	7.45121	6.6865	6.61471	6.06609
TCGA-EY-A1GU	3.76712	1	5.72792	9.44087	6.6865	11.8238	11.0566	7.2854	6.83289	7.67948	9.26679	6.12928	8.92184	7.59991	7.60733	6.16993	9.3966	6.56986	7.59246	6.56986	7.32193	5.75489	6.32193	11.1434	5.24793	6.42626	6.06609	4.45943	9.62936	5.16993	4.52356	2	6.6865	4.70044	8.77808	5.49185	11.1724	7.03342	5.20945	4.80735	8.17493	8.06609	11.1787	9.05528	7.82018	7.15987	6.83289	5.52356	7.50779
TCGA-AX-A3FW	0.0465753	0	3.45943	7.94837	5.72792	11.0914	11.8494	7.12928	6.94251	6.83289	8.95128	6.32193	7.33092	6.20945	6.47573	6.72792	8.7211	5.58496	6.98868	6.67243	6.9542	5.35755	4.80735	8.99152	4.08746	6.56986	5.70044	3	9.41574	6.49185	4.80735	4.08746	7.2854	4.45943	7.72792	4.08746	10.4242	5.42626	3.58496	4.9542	9.95128	7.30378	9.58496	7.85175	6.44294	5.9542	5.08746	3.80735	6.98868
TCGA-B5-A11E	4.9863	0	5.85798	8.01681	5.75489	8.86109	11.0934	10.5196	5.52356	6.87036	9.47776	4.39232	7.32193	5.67243	6.9542	6.71425	8.16993	6.85798	6.94251	5.9542	6.91886	6	5.67243	9.79928	4.39232	5.75489	6.06609	4.32193	8.37069	5.72792	5	4.9542	6.42626	4.16993	8.41363	6.98868	9.86419	6.53916	4.39232	5.49185	7.73471	7.84549	9.86109	8.55075	6.22882	7.17991	6.80735	5.12928	6.61471
TCGA-AX-A0IZ	3.65205	0	6.88264	7.57743	6.02237	10.6917	11.395	10.6266	5.72792	6.85798	11.0423	5.24793	7.35755	7.10852	8.18982	6.32193	9.45738	9.18735	8.16993	6.93074	8.77479	6.74147	6.04439	10.1749	4.16993	8.45533	7.90087	7.50779	10.1072	4.45943	5.35755	5.52356	6.97728	6.61471	9.46761	8.68299	12.1347	7.21917	8.07682	7.63662	8.30834	9.36413	10.6055	10.7279	7.29462	8.26209	8.45533	5.64386	6.64386
TCGA-A5-A0GX	5.72055	0	6.64386	6.61471	8.19476	9.82814	11.7121	6.49185	5.97728	5.42626	8.77479	4.16993	8.19967	7.26679	5.97728	4	7.58496	6.40939	7.53138	4.70044	8.42206	5.61471	5.49185	11.224	2.58496	7.10852	4.70044	2.80735	8.18982	5.2854	4.75489	3.70044	6.75489	5.24793	7.21917	6.93074	11.239	6.32193	3.16993	5.45943	6.24793	8.14975	11.6591	9.66711	5.70044	7.19967	7.09803	6.33985	5.39232
TCGA-AP-A0LT	4.10137	0	5.08746	7.15987	5.55459	9.45738	10.3608	8.05528	4.39232	6.78136	7.83289	4.16993	6.83289	6.30378	6.50779	5.08746	8.52356	5.35755	7.36632	5.35755	8.09803	4.9542	4.90689	9.69174	4.75489	5.61471	4.90689	3.90689	7.21917	6.87036	3.32193	5.08746	5.90689	3.45943	7.12928	6.08746	10.0028	5.20945	2.32193	6.37504	7.46761	7.39232	9.29692	8.58871	4.9542	6.06609	6.08746	5.45943	5.55459
TCGA-EY-A1GK	1.89863	0	6.50779	8.9629	7.21917	11.0098	12.476	10.4838	7.26679	8	10.1098	7.39232	8.67948	7.36632	8.03892	7.62205	9.31061	8.98014	7.70044	7.59991	8.07146	8.05528	7.11894	11.0423	4.45943	8.08746	8.80413	6.02237	10.817	8.10329	6.67243	6.44294	7.85798	6.74147	10.1228	7.42626	11.3112	7.63662	6.82018	7.63662	10.3531	8.79766	11.3794	10.1046	8.10852	8.29921	8.07682	5.52356	7.8009
TCGA-BG-A222	0.79726	0	6.06609	9.68124	6.20945	10.5147	10.6184	7.39232	6.33985	7.65821	8.93958	4.24793	8.87958	7.58496	7.74147	4.39232	8.99718	6.62936	7.70044	7.12928	7.39232	6.44294	6.08746	10.5699	4.75489	5.70044	5.39232	4.52356	9.26913	4.16993	5	4.64386	7.89482	5.04439	8.84549	6.32193	10.2009	6.52356	4.39232	6.06609	5.88264	8.80735	10.5897	9.31967	6.76818	7.18982	6.40939	4.58496	7.85798
TCGA-B5-A11J	4.53699	0	5.88264	9.14975	6.80735	11.4747	11.4548	8.29921	7.07682	7.6865	9.24793	7.07682	9.51175	6.55459	7.16993	6.10852	8.87036	7.10852	7.86419	7.02237	7.31288	6.50779	5.64386	10.4939	4.9542	6.39232	7.08746	5.49185	9.51175	6.84549	5.72792	4.58496	7.71425	4.75489	9.15735	6.47573	10.4105	7.44294	5.16993	6.18982	8.62205	8.07146	10.5765	9.10329	6.75489	7.65821	7.07682	6.02237	7.8009
TCGA-AX-A064	4.15616	0	2.58496	7.2854	5	10.0458	9.21189	6.08746	5.2854	6.30378	8.23362	5.12928	5.97728	5.49185	6.26679	4.80735	7.63662	5.67243	6.10852	5.83289	6.45943	4.32193	4.85798	8.65105	3	5.42626	6.65821	2.32193	8.26679	6.22882	3.70044	1.58496	5.20945	4	6.35755	5.45943	9.79116	5.85798	2	4.58496	6.53916	7.34873	9.33092	7.30378	6.85798	5.52356	3.16993	3.45943	5.88264
TCGA-EY-A54A	1.22466	0	6.90689	11.6865	8.8009	13.3748	13.1157	10.2167	8.98014	8.97441	11.6298	8.7039	11.2831	9.58684	10.1573	7.11894	11.5137	8.53916	9.23122	9.74315	9.27845	10.2866	7.91289	12.188	4.16993	9.22159	8.00562	4.75489	12.9256	5.45943	6.9542	5.64386	8.39232	5.20945	11.3359	6.08746	12.7383	8.24317	5.61471	8.28077	10.3049	10.1059	13.0382	11.5503	10.3151	10.2958	7.94837	6.52356	9.04985
TCGA-AP-A053	0.00273973	1	3.80735	6.93074	7.22882	9.79604	10.4263	8	4.75489	5.88264	7.64386	4.90689	6.61471	5.2854	5.85798	4.64386	6.67243	5.67243	6.56986	5.20945	5.67243	4.90689	3.45943	8.53528	3.58496	5.88264	5	1.58496	8.94251	6.30378	3.16993	3.32193	5.45943	4.32193	6.78136	5.20945	9.00282	5.9542	2.58496	3.90689	6.74147	7.03342	8.64746	8.91289	5	6.47573	5	3.32193	5.83289
TCGA-AX-A05Z	5.9589	0	7.05528	8.87958	8.01123	11.4231	14.9166	11.1241	7.67948	8.44294	9.96723	6.94251	8.91588	8.47168	9.45943	6.06609	10.7039	8.96578	9.47371	8.01681	10.3117	6.9542	5.2854	12.7582	4.75489	7.66534	7.86419	5.49185	10.5536	8.08746	5.61471	5.80735	8.77808	6.53916	8.83289	8.43879	12.4676	6.75489	4.24793	7.36632	9.56415	9.03342	13.4709	11.3465	7.13955	8.36194	8.88874	8.40514	7.63662
TCGA-AJ-A3I9	1.52877	1	3.32193	9.18982	7.6865	10.4346	12.7729	6.6865	8.53528	8.32643	8.92481	4.64386	9.51767	6.59991	8.23362	8.8009	9.46148	5.90689	7.44294	7.76155	7.41785	4.70044	5.70044	9.79279	4.39232	7.45121	5.72792	2.58496	10.5555	6.04439	7.02237	4	8.86109	3.16993	8.12412	5.45943	10.5147	6.06609	1	4.64386	10.9241	6.59991	11.1904	7.62936	8.83605	6.76818	6.32193	5.12928	8.65464
TCGA-D1-A174	1.6274	0	7.60733	7.59991	7.83289	10.3454	13.0444	10.3487	5.72792	6.39232	9.46964	5.80735	8.03342	8.10329	7.41785	5.20945	8.65464	9.42206	8.8857	6.16993	9.783	7.46761	6.12928	12.1573	2.80735	7.36632	7.84549	7.10852	8.75489	5.75489	6.53916	6.14975	8.22882	7.59246	9.19722	10.0647	12.2955	7.59246	6.94251	8.20945	7.76818	9.89482	12.3888	11.5152	5.24793	8.9629	9.41151	8.02791	6.24793
TCGA-A5-A0RA	2.42192	0	1	6.67243	4.70044	10.6777	6.85798	3.45943	3	5.80735	6.97728	3.45943	4.39232	3.16993	4.9542	3.80735	6.79442	5.24793	5	5.2854	5.70044	4	3.45943	8.3443	3.16993	4.70044	5.49185	3.90689	7.79442	1.58496	2.80735	1	5.32193	3	6.45943	3.32193	9.31967	5.72792	4	4.58496	6.08746	5.97728	8.62571	7.13955	4.24793	5.32193	5.04439	2.32193	4.90689
TCGA-EO-A22R	5.14521	0	5.08746	9.0607	6.82018	10.9614	12.4594	9.65821	7.21917	7	9.34651	7.53138	9.47978	6.89482	7.93664	5.78136	8.91886	7.20945	7.49185	6.9542	7.09803	6.08746	6.20945	10.0112	5.16993	6.16993	5.58496	4.52356	10.2491	6.32193	4.9542	4.80735	7.31288	5.08746	8.67948	6.06609	9.70217	6.39232	3.90689	5.35755	9.64205	7.78136	11.6321	8.50383	7.86419	7.08746	5.70044	5.12928	8.62571
TCGA-AP-A1DK	7.58082	0	7.57743	8.35315	7.40088	9.68299	13.0265	10.5812	5.24793	7.24793	10.7549	6.94251	6.67243	6.67243	7.93664	6.84549	9.21432	8.9571	8.44294	7.05528	9.28309	8.28077	6.52356	10.4346	5.80735	8.50779	8.8857	6.80735	9.37504	6.71425	6.64386	6.42626	7.13955	7.37504	9.79928	9.05528	11.7266	8.16993	8.53138	8.14466	9.9571	10.0728	10.1434	10.7838	7.22882	8.93369	8.45943	6.82018	6.89482
TCGA-AX-A1CI	7.12329	0	3.70044	6.85798	4.75489	9.79928	9.56796	4.39232	4.39232	6.42626	8.39232	4.58496	5.61471	5.78136	5.70044	6.93074	7.92481	6.22882	6.50779	5.85798	6.74147	4.52356	5.2854	8.60363	5.35755	4.70044	4.52356	3.32193	7.2384	1	4.16993	2.32193	6.24793	5.12928	6.10852	4.64386	9.82496	5.16993	2.58496	3.90689	7.93664	6.98868	9.26209	7.93074	5.39232	6.14975	5.39232	3.90689	5.08746
TCGA-B5-A11V	1.63014	0	4.64386	7.37504	5.90689	9.0954	8.08746	4.45943	5.24793	6.79442	8.91289	3	6.30378	6.16993	5.97728	6.52356	7.58496	5.45943	5.2854	4.90689	6.55459	5.16993	4.32193	9.04439	4.45943	6.2854	6.20945	2.80735	8.22882	1.58496	5.04439	3.80735	5.67243	3.45943	7.64386	5.20945	10.0526	7.11894	2.80735	5.9542	3.80735	7.7211	9.16239	7.85798	5.78136	6.32193	5.61471	3.45943	5.78136
TCGA-BS-A0UA	9.57534	0	7	9.33539	7.84549	11.314	12.8752	8.98014	7.43463	8.48784	9.98014	7.47573	9.04166	7.11894	7.91289	6.91886	9.07146	8.40939	8.62205	6.90689	8.61471	7.98868	5.93074	11.3734	3.90689	7.34873	8.77149	6.40939	9.98157	9.67243	6.39232	5.9542	7.7879	6.76818	9.84549	7.67243	11.4226	8.30378	6.67243	7.54689	9.37069	9.17493	11.1383	10.332	6.97728	8.84235	7.8392	6.35755	7.56986
TCGA-B5-A1MX	4.03562	0	6.91886	9.48784	7.85798	11.1046	12.5287	10.3095	6.94251	8.43879	9.52748	8.07682	8.74483	7.71425	8.10329	8.07146	10.2586	8.82655	8.49985	8.00562	7.98868	7.66534	7.12928	10.3891	5.70044	7.42626	7.58496	5.90689	10.4767	6.59991	6.12928	5.72792	8.62571	5.9542	9.33092	7.31288	10.9837	7.42626	6.80735	6.9542	10.4221	8.40514	11.3471	9.63118	7.52356	8.0607	7.43463	6.67243	8.34873
TCGA-EO-A3AU	4.2274	0	7.13955	9.82972	7.26679	11.7908	11.432	10.8986	7.22882	9.54689	11.0505	7.15987	9.27612	7.65105	8.98584	7.71425	9.48583	8.41785	8.27612	8.03342	8.52748	7.7879	6.26679	11.0539	5.52356	9.01681	8.81378	5.97728	11.4579	6.70044	7.35755	6.85798	8.02237	6.37504	10.769	6.64386	11.2621	8.22882	5.97728	7.70044	8.82972	9.22159	11.2889	10.1344	8.64024	8.6865	8.14975	5.90689	8.8857
TCGA-B5-A0JR	4.74247	0	7.53138	9.96145	8.38802	11.0161	13.9039	11.6869	7.45121	8.43045	10.5915	8.12412	9.33539	8.33539	8.9629	6.83289	10.2336	9.37069	9.30378	8.29002	9.22159	7.56986	7.02237	11.332	6.26679	7.93664	8.3966	6.55459	10.2192	5.67243	6.40939	6.79442	8.83605	6.89482	10.3587	8.49985	11.7723	7.6865	6.24793	7.76155	11.2889	9.37287	12.4157	10.5187	8.63662	8.73132	8.64386	6.61471	8.84862
TCGA-BG-A221	0.150685	0	7.53138	9.65464	8.31288	11.0768	12.7436	10.374	7.85175	7.99435	10.2586	8.51175	9.87652	8.82018	8.72451	8.31741	10.3826	9.02514	9.23122	8.0607	8.94544	7.45121	5.83289	11.6913	7.08746	7.24793	8.20457	5.93074	10.2621	8.22882	5.42626	5.97728	9.71596	5.67243	9.58871	8.12412	11.5073	8.15482	6.82018	7.05528	9.12153	9.55459	12.4522	10.5245	7.73471	8.2854	7.2854	7.03342	8.79766
TCGA-AX-A1CF	6.40274	0	5.32193	7.93664	6.75489	9.05257	13.7128	8.3443	5.49185	7.81378	9.08215	5.61471	7.99435	5.70044	6.79442	5.75489	8.06609	7.33985	7.22882	5.16993	7.42626	6.88264	6.32193	9.95565	4.70044	5.93074	4.9542	2	8.61102	5.88264	4.32193	3.32193	6.98868	3.32193	7.2854	5.88264	10.0674	6.30378	5.61471	5.55459	8.8392	9.41996	9.9542	8.45943	6.06609	7.02237	7.31288	5.24793	6.71425
TCGA-AP-A0LS	7.95616	0	5.16993	7.14975	5.58496	9.87498	10.6502	10.1861	5.75489	7.56986	9.15987	4.70044	7.33985	6.67243	7.26679	5.80735	8.48382	7.87652	7.54689	6.64386	7.06609	5.80735	4.24793	9.77643	3.45943	7.09803	6.08746	3	9.13186	9.79116	5.12928	4.39232	5.20945	3.90689	7.82018	6.49185	10.3117	6.72792	5.93074	6.20945	8.16993	7.73471	9.98014	9.02237	5.32193	6.65821	6.30378	4.52356	6.32193
TCGA-AP-A1DO	2.60822	0	3.80735	4.9542	2.58496	10.3049	7.98299	8.17991	2	6.6865	8.66888	2	4	4.45943	6.32193	4.39232	6.55459	5.16993	5.58496	3.58496	6.90689	5	3.58496	8.18488	3	8.01681	5.9542	4.08746	7.80735	4.58496	3.32193	4.08746	3.58496	3	7.45121	6.30378	9.62388	4.85798	1	5.52356	7.2854	7.42626	7.27612	10.5831	3.70044	6.24793	5.90689	2	3
TCGA-BS-A0TE	0.4	1	4.45943	6.65821	5.35755	9.81858	10.633	7.2384	5.32193	5.58496	7.65105	4.58496	6.70044	5.42626	6.30378	5.80735	7.56986	5.45943	5.9542	5.67243	5.97728	4.75489	2.80735	8.52748	4.39232	6.08746	6.39232	1	8.04439	6.91886	4.32193	3.16993	5.83289	4.16993	6.93074	5.20945	9.51767	5.20945	3.16993	5.16993	8.51964	7.06609	9.29002	8.22882	4.52356	5.64386	5.49185	3.80735	5.75489
TCGA-D1-A1NY	1.40548	0	4.80735	8.61102	6.67243	10.7372	10.9915	7.93664	6	7.22882	9.23362	4.70044	8.12412	6.30378	7.07682	5.90689	9.20701	6.64386	7.76818	6.55459	7.53916	5.35755	4.70044	10.2538	3.32193	6	4.75489	3.45943	9.16491	4	4.32193	3.70044	7.80735	3.32193	7.71425	5.75489	10.444	6.2854	5	5.49185	7.27612	8.62936	10.1586	8.75489	6.2854	6.18982	6.70044	5.35755	6.93074
TCGA-DF-A2KV	7.44384	0	7.07682	10.6008	8.33092	11.8277	12.8832	7.62205	7.29462	9.24793	9.58684	6.80735	8.92184	8.69	8.86419	7.20945	10.5245	8	9.36194	7.93664	9.71596	6.39232	5.32193	11.5887	6.52356	8.05528	8.73809	3.90689	11.1485	4.58496	4.24793	4	7.70736	4.32193	8.59246	6.45943	11.7952	8.9571	4.80735	6.78136	11.0914	9.98014	12.178	9.98726	6.76818	7.74147	7.76818	8.61471	7.82655
TCGA-EO-A1Y7	4.09589	0	5.85798	7.97728	7.19967	10.2527	12.7476	9.65642	7.07682	8.02791	8.93664	5.85798	7.94251	6.85798	8.41363	8.14975	9.44294	7.18982	8.09803	7.14975	8.31741	5.35755	6.50779	9.86419	3.16993	7.12928	5.85798	4.90689	9.3015	10.4346	5.75489	5.78136	8.18982	5.32193	8.01123	7.16993	10.7074	6.64386	4.32193	5.80735	11.3603	8.40514	10.7202	9.40088	6.20945	7.20945	7.92481	4.75489	7.10852
TCGA-FI-A2D4	0.665753	1	3.90689	7.49185	5.90689	8.11374	8.41363	4.64386	6.14975	6.44294	8.84235	2.58496	7.12928	5.90689	5.78136	8.56224	8.04439	5	5.85798	5.04439	6.75489	4.80735	3.16993	8.87344	1.58496	5.67243	5.64386	1.58496	8.41785	4.70044	4.70044	3.45943	5.35755	0	6.02237	4.39232	9.8857	5.04439	1	4	8.9542	6.65821	10.014	7.91886	6.2854	5.55459	5	4.08746	5.72792
TCGA-EY-A1GR	1.46849	0	5.12928	10.5392	8.36194	11.363	15.2197	6.72792	9.55651	8.54689	9.61655	9.52552	11.4336	9.04439	9.11374	8.07682	11.3955	6.64386	8.80735	9.05528	8.86728	6.78136	7.43463	12.116	3.58496	7.56224	7.26679	1.58496	11.432	4.45943	7.3837	3.58496	10.6804	5.42626	8.96867	5.85798	11.4429	7.39232	3.32193	5.78136	12.0119	7.16993	13.9935	9.24555	10.8065	8.01123	6.32193	6.59991	9.77479
TCGA-D1-A0ZU	2.38904	0	4.39232	7.42626	7.21917	9.94691	10.1861	4.32193	5.2854	7.63662	9.12928	4.58496	7.59246	5.75489	5.85798	6.49185	7.29462	5.61471	6.24793	5.35755	6.85798	6.16993	5.61471	9.10066	3.70044	6.18982	5.93074	3.90689	8.84235	5.24793	4.80735	3.58496	4.45943	3.90689	7.9542	5.32193	9.80574	6.50779	1.58496	5.20945	6.76818	7.76155	9.04166	7.67243	6.37504	6.62936	5.67243	4.24793	5.72792
TCGA-B5-A1MZ	4.37808	0	6.30378	9.98868	6.20945	11.6152	10.4553	8.84235	6.44294	7.77479	9.9542	8.33985	7.05528	6.87036	8.25267	8.02791	9.25974	7.21917	7.43463	7.88264	8.04985	6.10852	5.52356	10.3685	4.45943	7.88264	6.56986	5.35755	10.6046	4.39232	5.85798	4.52356	4.58496	5.58496	9.20945	6.32193	10.5255	7.78136	1	6.79442	8.74483	7.94837	10.6439	8.52748	6.65821	7.52356	7.59246	5.58496	8.18488
TCGA-BK-A13B	2.64658	0	5.67243	10.4136	7.39232	12.8307	12.988	8.48382	8.44294	8.31288	9.55459	7.91289	9.82177	7.18982	8.90087	7.77479	10.4051	7.84549	7.97728	8.84549	8.3443	6.04439	6.16993	10.8289	5.83289	7.73471	7.66534	4.9542	11.8849	5.2854	6.98868	5.61471	7.70044	5.52356	9.29462	5.2854	11.4476	7.30378	2.80735	7.19967	11.1338	7.90689	12.1759	8.68299	9.66356	7.43463	6.71425	5.55459	8.21432
TCGA-AP-A0LJ	3.89315	0	5.88264	8.01681	7.21917	10.8329	11.6644	4.90689	6.04439	7.32193	8.45943	5.16993	7.13955	6.40939	7.31288	8.55842	9.16491	6.71425	8.12412	6.56986	8.31741	5.24793	4.70044	11.2312	5.35755	5.93074	4.45943	2	8.7039	2.80735	4.16993	2	6.55459	3.45943	7.29462	5.72792	10.8588	5.45943	0	5.52356	7.81378	7.74147	11.4868	8.61839	5.24793	6.47573	6.2854	6.55459	5.85798
TCGA-A5-A0GV	4.50137	0	2.58496	6.2854	5.97728	10.4737	8.43045	4.08746	4	4.70044	9.61471	2	5.9542	4.32193	5.32193	8.00562	7.02237	3.80735	4.58496	2.58496	6.45943	4.70044	5.12928	7.62936	3.32193	6.02237	3.32193	3.70044	7.10852	2.32193	4.45943	2.58496	5.97728	4.16993	5.80735	2.58496	10.224	4.45943	3.32193	3.80735	6.71425	6.56986	7.13955	6.12928	5.67243	5	3.70044	1.58496	3.16993
TCGA-AX-A3G8	0.0986301	0	3.45943	5.64386	5.42626	9.13443	10.4409	5.32193	4.32193	5.24793	7.76155	1	6.35755	4.45943	5.2854	8.14466	6.98868	3.16993	5.35755	4.64386	7.50779	4.85798	3.45943	7.5157	1.58496	8.00562	6.72792	2.32193	7.77479	4.70044	2.58496	2	6.33985	2.32193	4.32193	3.80735	10.6795	4.9542	1.58496	3.90689	8.93369	7.47573	8.53138	7.05528	5.20945	4.08746	4.58496	2.80735	5.20945
TCGA-D1-A0ZO	1.64932	0	6.37504	9.20212	8.06609	11.3465	11.5236	10.6555	6.49185	8.10329	10.032	6.62936	7.50779	6.88264	7.14975	6.39232	8.72451	7.7879	7.87652	6.96578	8.05528	8.13443	6.35755	10.5245	5.16993	7.65821	8.00562	5.16993	9.55459	6.16993	6.24793	5.67243	7.49985	6	9.74987	7.63662	11.0021	8.11374	5.20945	6.78136	8.53916	8.73132	10.7279	9.67066	6.44294	8.49985	7.31288	5.49185	6.89482
TCGA-B5-A0JZ	5.95342	0	7.97154	9.71596	8.82972	11.6856	14.2108	12.6902	7.76818	8.92481	10.7151	7.62205	8.84235	8.77479	9.02791	8.29002	10.6891	10.4105	9.86728	8.67243	9.57932	8.41363	7.50779	12.1405	6.35755	8.22882	9.00562	6.14975	10.4564	9.81218	7.18982	6.83289	8.93074	7.14975	10.6724	9.41785	12.2378	8.81698	7.01123	8.32643	10.8017	9.84549	12.7918	11.1105	7.91886	9.18982	9.07414	7.49985	8.53528
TCGA-BS-A0V6	7.46575	0	5.64386	9.45327	7.36632	12.314	11.2917	5.93074	7.16993	7.91289	9.84706	7.71425	8.35755	5.70044	8.21917	7.24793	9.7364	7.98299	7.69349	8.03892	8.37938	6.56986	4.90689	10.8727	5.55459	8.09803	7.45121	5.08746	10.7228	6.64386	5.55459	3.80735	8.11894	5.16993	8.84862	5.75489	11.3365	7.42626	5.32193	6.9542	9.41785	7.66534	11.445	9.35755	6.94251	7.62205	7.5157	5.45943	7.21917
TCGA-D1-A1O8	0.328767	1	8.48382	10.2324	10.4189	11.2027	15.0454	12.2348	8.46761	8.94544	10.8517	8.60733	10.9593	9.56986	9.49985	8.53528	11.6865	10.944	10.2738	8.76155	10.0028	8.6865	7.74147	12.0168	7.65821	8.12928	8.40939	6.49185	10.4231	9.55459	5.85798	6	10.2912	7.32193	9.77808	9.10066	12.3953	8.2854	8.78463	7.55459	12.4607	9.83763	13.7302	11.1331	8.98299	8.73809	7.82018	8.08746	8.99435
TCGA-EY-A2OM	1.90137	0	4.85798	9.11374	7.86419	10.1787	9.51767	4.24793	6.24793	8.40514	10.0647	6.87036	8.78463	6.37504	6.53916	6.16993	8.81698	5.12928	6.9542	7.07682	7.15987	6.67243	5.70044	10.444	3.58496	5.83289	6.47573	2	10.2621	7.12928	4.58496	3.32193	6.37504	2.80735	8.87652	3.32193	10.218	8.24793	2	7.8009	6.75489	7.74819	9.15228	7.60733	6.91886	6.65821	4.70044	4	7.55459
TCGA-BK-A0C9	2.99178	0	5.83289	7.48382	6.6865	10.1699	12.9931	9.75822	6.14975	8.54689	8.2384	5.67243	8.12928	7.04439	6.76818	4.52356	8.52748	7.20945	8.04439	5.97728	8.49985	5.80735	6	11.0203	1.58496	6.20945	5.88264	3.70044	8.17991	5.2854	4.9542	4.90689	7.08746	5.2854	7.91886	8.04985	10.9694	7.41785	3.32193	6	7.86419	7.87036	11.5985	9.63662	5.70044	6.98868	7.02237	5.67243	6.06609
TCGA-AX-A2HH	1.47945	0	4	5.88264	6.49185	7.98868	11.7313	2.32193	4.80735	6.26679	10.6083	3	7.34873	4.39232	5.72792	8.75489	7.61471	3.45943	5.72792	4.24793	7.50779	1.58496	3.90689	8.69	2.58496	6.02237	3.16993	1.58496	8.633	5.64386	3.90689	0	6.65821	2.32193	5.16993	1.58496	9.54882	5.32193	1	3.45943	8.00562	6.59991	8.35755	6.22882	5.90689	4.70044	3.16993	3.90689	5.2854
TCGA-A5-A0GJ	5.47945	0	5.20945	7.11894	6.20945	8.65464	12.2095	6.52356	5.61471	6.67243	8.04439	5.20945	6.04439	5.75489	6.49185	8.47978	8.43463	5.78136	7.43463	5.88264	8.08215	5.2854	4.90689	10.2562	1	7.27612	6.76818	3.80735	8.03342	3.58496	5.12928	4	6.89482	5.24793	7.04439	7.14975	10.865	6.22882	2.32193	5.93074	8.52356	7.73471	10.5479	9.04439	5.04439	6.65821	7.22882	4.80735	5.42626
TCGA-BG-A0M8	5.53425	0	7.24793	9.53916	8.16993	11.2456	14.1202	10.5925	7.91289	7.8392	10.3805	7.72792	9.224	7.74147	8.40939	7.78136	10.0888	10.3343	9.43254	7.94837	9.59246	7.98299	6.16993	11.7916	4.90689	9.11894	8.5157	5.32193	11.1693	7.36632	6.55459	5.78136	8.09803	7.08746	9.59805	8.66534	12.4891	8.18488	8.91886	7.97154	10.2969	9.61287	12.258	10.8025	7.17991	9.13699	8.37504	7.57743	7.33985
TCGA-AJ-A8CV	2.92603	0	7.70044	10.8082	8.52356	12.6273	13.8449	10.4168	8.2854	9.72962	10.3718	8.60363	9.55651	8.12412	9.37287	7.65821	11.0464	8.79116	9.21189	8.68299	9.44294	7.71425	6.9542	12.0119	5.35755	8.30378	7.13955	4.75489	11.0471	6.84549	5.83289	6.16993	9.32418	6.58496	10.1202	8.0607	12.057	7.96	3.70044	7.67243	12.2387	9.35094	12.5732	10.2479	8.77479	8.49586	8.27612	7.40939	8.94251
TCGA-AP-A1E1	3.82192	0	5.75489	8.59246	6.06609	12.3086	10.2192	9.8857	6.10852	6.82018	9.30834	4.52356	7.58496	6.20945	7.45943	6.76818	8.85175	7.12928	7.91289	6.88264	7.85798	6.64386	5.12928	9.87498	4.70044	6.18982	7.27612	5.12928	9.53528	7.45943	5.45943	5.35755	7.03342	4.70044	8.87958	6.30378	10.5632	6.02237	4.45943	6.61471	8.66888	8.29002	10.421	9.30834	6.9542	7.73471	6.70044	5.67243	6.26679
TCGA-AJ-A5DV	1.86027	0	6.35755	11.3729	8.55459	12.6812	12.608	7.46761	8.34873	10.0168	10.3487	8.51964	10.4357	8.0607	9.24317	9.37504	10.7773	9.28771	8.74483	8.69	8.80413	7.83289	7.07682	11.5878	7.45121	7.54689	8.24793	4.16993	11.5925	5.97728	6.49185	4.45943	8.74147	6.02237	10.5565	6.06609	11.821	9.53916	7.88874	7.14975	11.5454	8.69697	11.9392	9.91289	8.87652	8.37504	6.74147	7.12928	9.37069
TCGA-AX-A1CN	3.13151	0	4.80735	6.37504	6.87036	9.03892	10.8556	3.58496	6.10852	6.39232	10.2479	4	7.49985	6.30378	6.39232	9.97871	7.86419	4.75489	5.83289	5.2854	6.16993	5.16993	5.45943	7.98299	2.58496	6.30378	7.57743	3.90689	8.36632	7.48382	5	4.32193	5.61471	4.16993	7.07682	3.58496	9.48583	6.10852	3	6.32193	7.42626	7.36632	9.56224	7.07682	6.32193	6.10852	4.75489	2.80735	6.08746
TCGA-AX-A05W	6.71233	0	6.24793	9.59619	7.25739	12.2012	13.9342	6.79442	6.89482	9.17493	10.1497	6.98868	9.03617	7.47573	8.80413	7.70044	11.1396	7.67948	9.48784	9.10329	9.62753	6.71425	5.9542	11.3061	4.9542	7.46761	6.84549	1	10.2877	4.85798	5.39232	3.58496	9.79116	5.16993	8.01123	6.20945	12.2506	6.78136	5.72792	5.88264	11.8082	8.38802	12.0133	10.4808	7.98299	7.91886	6.10852	7.33985	7.66534
TCGA-D1-A0ZV	1.99452	0	6.45943	10.3587	8.224	11.8443	14.1223	7.62936	7.9542	8.2854	10.1799	6.67243	9.67066	7.94251	9.34873	6.93074	10.9751	8.56605	8.96867	8.66888	9.57175	7.47573	7.9542	12.463	6.37504	7.70044	7.67948	5.49185	9.9571	10.275	6.20945	4.39232	8.7211	6.53916	9.76984	7.76155	12.3239	7.91289	6.33985	7	11.8114	9.0607	12.5939	10.2889	8.65821	8.80735	7.89482	7.17991	7.03342
TCGA-AJ-A3BI	1.57534	0	7.44294	9.67066	9.00282	9.23122	12.1043	8.18488	7.52356	7.5157	9.23362	5.20945	9.42626	6.83289	8.27612	6.52356	8.95128	7.76818	9.08746	7.10852	8.31741	6.74147	5.42626	10.4645	5	8.633	6.2854	4.80735	10.0471	11.043	6.10852	6.04439	8.34873	5.35755	5.32193	7.74819	10.8819	6.85798	4	6.18982	12.8154	9.87652	11.9661	9.65464	7.02237	7.3837	8.41363	5.12928	6.93074
TCGA-AP-A0LL	6.99726	0	3.70044	5.20945	5.16993	9.46964	11.4661	6.75489	4.32193	5.88264	8.73809	1	5.42626	5.61471	5.80735	4.32193	7.34873	5.85798	6.14975	5	7.43463	3.90689	4.70044	8.07146	3.32193	6.83289	5.08746	2	7.62205	2.58496	4.45943	2	4.70044	4.64386	5.67243	6.52356	10.3498	4.45943	2.80735	4	7.39232	7.70736	8.87958	7.34873	4.64386	6.16993	5.35755	3.90689	3.58496
TCGA-A5-A1OK	2.51233	0	4.85798	9.75154	7.74819	12.0792	10.7448	7.56986	6.67243	10.4929	9.7364	6.04439	7.82018	6.64386	7.96578	6.30378	9.51175	7.42626	7.8392	6.97728	8.14466	6.20945	7.26679	10.7855	3.80735	6.2854	5.75489	2.80735	9.58308	3.80735	4.52356	3.45943	7.05528	4.08746	8.32643	6.02237	10.7168	6.75489	3	6.32193	7.62936	7.61471	11.5147	8.96	7.62936	8.65464	5.93074	5.88264	7.56224
TCGA-AP-A1E3	2.32055	0	4.80735	6.62936	6.30378	8.56605	12.1889	6.44294	6.22882	7.56224	10.6357	1	6.64386	6.14975	6.08746	7.53916	7.98868	5.93074	6.08746	6.20945	7.26679	5.80735	4.32193	8.70736	2.58496	8.01681	6.16993	2	9.29692	4.52356	5.88264	4.85798	6.47573	4.85798	7.15987	6.20945	10.3848	6.79442	4.80735	5.32193	5.72792	8.71081	9.19229	8.64746	6.37504	6.9542	6.18982	3.90689	5.64386
TCGA-AJ-A3EM	1.85479	0	2.58496	7.50779	6.84549	9.1267	10.3163	5.42626	4.52356	6.24793	8.65464	4.9542	6.80735	4.45943	6	7.39232	7.15987	4.24793	5.08746	5.42626	7.44294	3.80735	5.24793	8.38802	3.16993	6.93074	4.32193	1.58496	8.80735	4.45943	2.32193	0	5.20945	2.58496	6.20945	1.58496	10.0795	5.61471	0	4.52356	9.45121	6.2854	8.70736	7.3837	5.49185	5.12928	4.85798	2.80735	5.90689
TCGA-D1-A16E	3.06575	0	4.70044	10.0028	7.49185	11.8142	13.1869	6.2854	6.78136	7.88264	9.53528	3.80735	9.31967	6.53916	8.56605	4.70044	9.8857	7.03342	7.5157	7.33092	8.63662	7.13955	6.49185	11.0735	4.39232	6.78136	6.33985	3	9.85643	5.85798	4.90689	3.80735	9.36194	4.85798	9.10066	7.01123	11.1319	7.31288	3.90689	6.16993	9.86573	8.32193	11.7818	9.33092	7.70736	8.15987	7.01123	6.45943	6.61471
TCGA-AJ-A2QL	1.64932	0	6.72792	10.6519	7.42626	11.5063	11.117	8.75489	8.02237	7.87036	9.87344	7.8392	9.18735	7.16993	8.98299	6.94251	10.5157	7.22882	8.92481	8	8.08746	7.44294	6.89482	11.0203	5.35755	7.03342	5.58496	4	10.6156	7.24793	5.72792	4.64386	7.74819	5.2854	9.32193	6.6865	11.1357	7.71425	3.58496	6.80735	10.5774	8.26209	11.8615	9.77479	7.90087	7.85175	8.7211	5.45943	8.27146
TCGA-D1-A163	2.71507	0	6.83289	9.45327	7.16993	10.1997	12.0488	10.7977	6.14975	7.88264	10.1215	7.35755	8.7879	7.59991	7.59246	7.16993	8.98584	8.98299	8.2854	6.97728	8.05528	7.10852	5.85798	11.0077	4.90689	7.04439	6.97728	5.80735	9.52356	8.10852	5.61471	4.52356	6.62936	5.20945	9.42626	7.55459	10.5897	8.32643	6.91886	6.98868	8.23362	9.0607	11.0641	9.46761	6.35755	7.99435	7.47573	6.20945	7.93074
TCGA-D1-A16V	0.446575	1	6.88264	9.14211	7.64386	10.1911	12.6872	10.5333	7.31288	7.56224	9.93958	7.88264	9.01681	6.85798	7.62205	7.45943	8.9629	8.91289	8.20457	7.53916	8.14466	6.82018	6.35755	10.9958	4.85798	6.44294	7.25739	4.58496	9.7039	8.43879	6.02237	5.42626	8	6.59991	9.42836	7.47573	10.6978	7.70736	6.59991	6.55459	9.56415	8.41785	11.3191	9.50184	7.54689	7.97728	7.22882	5.75489	8.05528
TCGA-A5-A0G9	6.9589	0	4.32193	8.17493	6.88264	10.7398	14.2685	6.67243	6.74147	8.07146	8.35755	6.78136	7.19967	6.78136	8.13955	7.18982	9.63118	7.74819	7.65105	7	8.09276	5.58496	5.08746	11.1293	5.42626	5.97728	4.58496	2.32193	8.53138	8.47978	3.90689	2.58496	7.83289	4	7.02237	4.64386	10.8517	5.45943	3.80735	5.12928	10.8463	6.72792	11.5285	8.50779	7.25739	6.84549	6.55459	6.58496	6.40939
TCGA-B5-A0K9	2.03836	1	7.27612	10.6978	8.13443	13.3998	13.0293	10.1383	7.43463	9.9901	11.3669	7.76818	9.20945	8.04985	8.66534	8	10.236	8.23362	9	8.48382	8.92184	7.53916	6.64386	11.7887	7.77479	7.66534	8.43879	5.12928	11.5372	8.09803	6.71425	6.70044	8.33539	6.12928	10.4252	7.30378	11.6384	8.92778	5.75489	8.29462	11.0417	9.90839	11.2473	11.3049	8.11894	8.41785	7.99435	7.47573	9.37069
TCGA-AP-A054	1.94247	1	4.75489	6.71425	4.85798	7.85798	12.2952	10.1861	5.12928	5.58496	10.5718	4.16993	6.04439	5.70044	7.01123	6.94251	7.70736	5.93074	6.32193	5.04439	6.40939	5.45943	6.06609	8.76818	3.16993	6.18982	5.52356	3.80735	8.24317	4.16993	4.58496	4.08746	5.39232	5.97728	7.65105	5.85798	9.59619	4.70044	1.58496	5.04439	6.90689	8.18982	9.40514	8.14466	5.64386	7.20945	6.71425	4.32193	4.80735
TCGA-AX-A2H7	4.23014	1	4.32193	7.13955	5.64386	9.04166	11.1389	6.16993	5.67243	6.44294	8.14466	5	6.61471	5.08746	6.40939	5.55459	7.74819	6.06609	6.40939	5.2854	7.24793	5.04439	5.45943	9.01123	3.32193	5.12928	6.26679	3.70044	8.32193	6.74147	4.16993	2.32193	6.84549	5.64386	7.08746	5.61471	9.75154	5.32193	3.32193	5.24793	9.51767	7.2384	8.63662	8.61102	6.42626	7.14975	5.70044	4.16993	5.93074
TCGA-BG-A0MS	5.15616	0	5.58496	8.58871	6.61471	11.4476	11.0147	8.24317	5.9542	7.32193	9.13955	5.78136	8.85487	6.55459	7.15987	8.10852	8.57365	6.55459	7.14975	6.18982	7.53916	5.83289	4.9542	10.2276	4.58496	6.53916	6.74147	4.45943	9.33316	6.59991	5.90689	3	5.70044	3.32193	8.45533	5.90689	10.7228	6.35755	2.32193	5.32193	7.71425	8.20457	10.2276	8.71081	5.58496	6.97728	6.44294	4.85798	6.18982
TCGA-D1-A0ZN	1.40274	0	6.06609	9.27612	7.74819	10.8719	11.4681	8.45943	7.31288	7.01123	10.1861	7.12928	9.61471	6.64386	7.52356	7.10852	9.01959	7.52356	7.83289	6.79442	7.74147	6.84549	6.35755	9.97154	4.64386	7.39232	6.72792	5.32193	9.24555	5.24793	6.10852	3.90689	7.19967	5.39232	9.64746	7.56986	10.8971	7.17991	2.80735	6.2854	7.94837	8.82018	11.5289	9.40939	8.04439	8.19476	6.88264	4.70044	7.55459
[truncated: 6 more columns]
